# Supplementary material for: Cell-Type Transcriptomes of the Multicellular Green Alga Volvox carteri Yield Insights into the Evolutionary Origins of Germ and Somatic Differentiation Programs
Source: G3 (Bethesda). 2017 Dec 5;8(2):531–50. doi: 10.1534/g3.117.300253 (PMC5919742; doi:10.1534/g3.117.300253)
Supplement: Supplementary file 1 [file 531TableS5.xlsx]

## Sheet: Sheet1
Table S5. Proteomes used for phylostratigraphy
Species	Family/Description	Phylostratum	Genome portal	Version	Supplemental Reference
Volvox carteri	Volvocaceae	Volvox
Gonium pectorale	Volvocaceae	Volvocaceae	http://www.ncbi.nlm.nih.gov/genome/?term=txid33097[orgn]	v1	1
Chlamydomonas reinhardtii	Chlamydomonadaceae	Volvocine	http://phytozome.jgi.doe.gov/pz/portal.html#!info?alias=Org_Creinhardtii	v5.5	2
Chlorella variabilis NC64A	Trebouxiophyceae (aflagellate)	Chlorophyte	http://genome.jgi-psf.org/ChlNC64A_1/ChlNC64A_1.home.html	v1	3
Coccomyxa subellipsoidea	Trebouxiophyceae (aflagellate)	Chlorophyte	http://phytozome.jgi.doe.gov/pz/portal.html#!info?alias=Org_CsubellipsoideaC_169	v2.0	4
Ostreococcus lucimarinus	Mamiellaceae (alflagellate)	Chlorophyte	http://phytozome.jgi.doe.gov/pz/portal.html#!info?alias=Org_Olucimarinus	v2.0	5
Micromonas pusilla CCMP1545	Mamiellaceae (flagellated)	Chlorophyte	http://phytozome.jgi.doe.gov/pz/portal.html#!info?alias=Org_MpusillaCCMP1545	v3.0	6
Klebsormidium flaccidum	Charophyte green alga	Viridiplantae	http://www.plantmorphogenesis.bio.titech.ac.jp/~algae_genome_project/klebsormidium/kf_download.htm	v1.0	7
Cyanidioschyzon merolae	Unicellular red alga	Viridiplantae	http://merolae.biol.s.u-tokyo.ac.jp/download/	v1.0	8
Arabidopsis thaliana	Mustard (dicot)	Viridiplantae	http://phytozome.jgi.doe.gov/pz/portal.html#!info?alias=Org_Athaliana	v10.0	9
Oryza sativa	Rice (monocot)	Viridiplantae	http://phytozome.jgi.doe.gov/pz/portal.html#!info?alias=Org_Osativa	v7.0	10
Physcomitrella patens	Moss	Viridiplantae	http://phytozome.jgi.doe.gov/pz/portal.html#!info?alias=Org_Ppatens	v3.0	11
Caenorhabditis elegans	Nematode	Eukaryote	http://useast.ensembl.org/Caenorhabditis_elegans/Info/Index?redirect=no	WBcel235	12
Drosophila melanogaster	Arthropod	Eukaryote	http://www.ensembl.org/Drosophila_melanogaster/Info/Index	BDGP5	13
Daphnia pulex	Arthropod	Eukaryote	http://server7.wfleabase.org/prerelease4/gene-predictions/	beta3	14
Homo sapiens	Human	Eukaryote	http://www.ensembl.org/Homo_sapiens/Info/Index	GRCh38	15
Monosiga brevicollis	Choanoflagellate	Eukaryote	http://genome.jgi-psf.org/Monbr1/Monbr1.home.html	v1.0	16
Saccharomyces_cerevisiae_S288C	Fungus	Eukaryote	http://www.yeastgenome.org/		17
Neurospora crassa OR74A	Fungus	Eukaryote	http://fungidb.org/common/downloads/Current_Release/Ncrassa_OR74A/fasta/data/	release 3.1	18
Dictyostelium discoideum	Slime mold (Amoebozoa)	Eukaryote	http://www.dictybase.org/	release 2.12	19
Acanthamoeba castellanii Neff	Amoeba (Amoebozoa)	Eukaryote	http://www.ncbi.nlm.nih.gov/assembly/GCF_000313135.1	v1.0	20
Phaeodactylum tricornutum	Diatom (Heterokont)	Eukaryote	http://genome.jgi-psf.org/Phatr2/Phatr2.home.html	v2.0	21
Ectocarpus siliculosus	Brown alga (Heterokont)	Eukaryote	http://bioinformatics.psb.ugent.be/genomes/view/Ectocarpus-siliculosus	v1.0	22
Nannochloropsis gaditana	Heterokont green alga	Eukaryote	http://www.nannochloropsis.org/	v1.0	23
Tetrahymena thermophila	Ciliate (Alveolate)	Eukaryote	http://ciliate.org/index.php/home/welcome	v1.0	24, 25
Plasmodium falciparum 3D7	Apicomplexan (Alveolate)	Eukaryote	http://plasmodb.org/common/downloads/Current_Release/Pfalciparum3D7/fasta/data/	release 13.0	26
Escherichia coli K-12 strain MG1655	Gammaproteobacteriaa	Cellular	https://asap.genetics.wisc.edu/asap/download_sequence.php?translate=1&FeatureTypes[]=CDS&FeatureTypes[]=CDSp&LocationID=&SequenceVersionID=&GenomeID=	v3.0	27, 28
Bacillus subtilis subsp. subtilis str. 168	Firmicutes	Cellular	http://www.ncbi.nlm.nih.gov/assembly/GCA_000009045.1	v1.0	29
Myxococcus xanthus DK 1622	Deltaproteobacteria	Cellular	http://www.ncbi.nlm.nih.gov/assembly/GCA_000012685.1	v1.0	30
Synechococcus sp. CC9902	Cyanobacteria (unicellular)	Cellular	http://www.ncbi.nlm.nih.gov/assembly/GCA_000012505.1	v1.0	31
Oscillatoria nigro-viridis PCC 7112	Cyanobacteria (filamentous)	Cellular	http://www.ncbi.nlm.nih.gov/assembly/GCA_000317475.1	v1.0	32
Anabaena variabilis ATCC 29413	Cyanobacteria (heterocystous)	Cellular	http://www.ncbi.nlm.nih.gov/assembly/GCA_000204075.1	v1.0	33
Stanieria cyanosphaera PCC 7437	Cyanobacteria (baeocystous)	Cellular	http://www.ncbi.nlm.nih.gov/assembly/GCA_000317575.1	v1.0	32
Archaeoglobus fulgidus DSM 4304	Euryarchaea (Archaea)	Cellular	http://www.ncbi.nlm.nih.gov/assembly/GCA_000008665.1	v1.0	34
Methanocaldococcus jannaschii DSM 2661	Euryarchaea (Archaea)	Cellular	http://www.ncbi.nlm.nih.gov/assembly/GCA_000091665.1	v1.0	35
Halobacterium salinarum R1	Euryarchaea (Archaea)	Cellular	http://www.ncbi.nlm.nih.gov/assembly/GCA_000069025.1	v1.0	36
Pyrobaculum aerophilum IM2	Crenarchaea (Archaea)	Cellular	http://www.ncbi.nlm.nih.gov/assembly/GCA_000007225.1	v1.0	37
Aeropyrum pernix K1	Crenarchaea (Archaea)	Cellular	http://www.ncbi.nlm.nih.gov/assembly/GCA_000011125.1	v1.0	38
Sulfolobus solfataricus P2	Crenarchaea (Archaea)	Cellular	http://www.ncbi.nlm.nih.gov/assembly/GCA_000007005.1	v1.0	39
