# Supplementary material for: Cell-Type Transcriptomes of the Multicellular Green Alga Volvox carteri Yield Insights into the Evolutionary Origins of Germ and Somatic Differentiation Programs
Source: G3 (Bethesda). 2017 Dec 5;8(2):531–50. doi: 10.1534/g3.117.300253 (PMC5919742; doi:10.1534/g3.117.300253)
Supplement: Supplementary file 3 [file 531DatasetS1.xlsx]

## Sheet: Sheet1
Dataset S1. Expression of all genes.
a Vocar########m.g (v2.0); Vocar.####s#### (v2.1)
b mRNA abundance is expressed in RPKM (reads per kilobase of exon model per million mapped reads)
c log2(AvgSomaticRPKM/AvgGonidiaRPKM)
	Expression estimates (RPKMb)
	Gonidial replicates		Somatic replicates		Average
Locus IDa	Gonidia1	Gonidia2	Somatic1	Somatic2	Gonidia	Somatic	Log2 Expression Ratioc	Cell-type expression pattern
Vocar20000002m.g	1.9885	0.324225	0.0751686	0.00565184	1.15636	0.0404102	-4.83873	Gonidial specific
Vocar20000003m.g	60.5242	63.8699	0.208312	1.07476	62.1971	0.641537	-6.59917	Gonidial specific
Vocar20000013m.g	0.278443	0.672357	0.15588	0.0117204	0.4754	0.0838	-2.50412	Low expression
Vocar20000016m.g	2.53469	2.02456	1.35653	1.32533	2.27962	1.34093	-0.765557	Constitutive
Vocar20000032m.g	0.0189292	0.207032	0.0202308	0.0167324	0.112981	0.0184816	-2.61192	Low expression
Vocar20000037m.g	0.0254623	0.0253169	0.299344	0.247581	0.0253896	0.273462	3.42903	Low expression
Vocar20000038m.g	0.254788	0.0679675	0.00664164	0.00549315	0.161378	0.0060674	-4.73322	Low expression
Vocar20000048m.g	3.4849	3.27285	2.69184	2.51106	3.37888	2.60145	-0.377227	Constitutive
Vocar20000132m.g	0.0161643	0.016072	0.36279	0.300056	0.0161181	0.331423	4.36192	Low expression
Vocar20000140m.g	0.00769317	0.00764923	0.0904436	0.00680034	0.0076712	0.048622	2.66408	Low expression
Vocar20000164m.g	2.63357	1.87304	3.01498	8.29274	2.2533	5.65386	1.32719	Low confidence
Vocar20000169m.g	0.0177974	0.0176957	0.0190211	0.0157319	0.0177466	0.0173765	-0.0304006	Low expression
Vocar20000181m.g	0.0105781	0.0105177	0.0113054	0.00935047	0.0105479	0.010328	-0.0304006	Low expression
Vocar20000188m.g	1.97469	1.47392	7.43047	12.4314	1.7243	9.93092	2.52591	Somatic specific
Vocar20000202m.g	1.00869	0.34527	0.0176729	0.160785	0.67698	0.089229	-2.92353	Low expression
Vocar20000210m.g	0.0121917	0.0121221	0.01303	0.0107768	0.0121569	0.0119034	-0.0304006	Low expression
Vocar20000221m.g	0.00548047	0.00544917	0.0058573	0.00484444	0.00546482	0.00535087	-0.0304006	Low expression
Vocar20000225m.g	0.00810492	0.0886449	0.0086622	0.00716431	0.0483749	0.00791325	-2.61192	Low expression
Vocar20000241m.g	0.257349	0.0461421	0.0495981	0.00372922	0.151746	0.0266637	-2.50871	Low expression
Vocar20000252m.g	6.52518	9.38278	0.384385	3.04291	7.95398	1.71365	-2.21461	Low confidence
Vocar20000276m.g	0.0330718	0.0328829	0.0353458	0.0292337	0.0329773	0.0322897	-0.0304006	Low expression
Vocar20000282m.g	0.160123	0.159209	0.0116923	0.0184618	0.159666	0.015077	-3.40463	Low confidence
Vocar20000284m.g	0.420947	0.0505931	0.00494386	0.00408895	0.23577	0.00451641	-5.70606	Low confidence
Vocar20000296m.g	0.00919248	0.00913998	0.00982454	0.00812565	0.00916623	0.0089751	-0.0304006	Low expression
Vocar20000302m.g	0.0107628	0.0107013	0.0115028	0.0095137	0.010732	0.0105082	-0.0304006	Low expression
Vocar20000304m.g	0.0156372	0.0155479	0.0167124	0.0138224	0.0155925	0.0152674	-0.0304006	Low expression
Vocar20000307m.g	0.0125098	0.0124383	0.147069	0.342796	0.012474	0.244933	4.29539	Low expression
Vocar20000318m.g	0.0176518	0.017551	0.0188655	0.0156032	0.0176014	0.0172344	-0.0304006	Low expression
Vocar20000322m.g	0.23977	0.0216728	0.0232961	0.0192676	0.130722	0.0212819	-2.6188	Low expression
Vocar20000324m.g	0.0350884	0.034888	0.037501	0.0310162	0.0349882	0.0342586	-0.0304006	Low expression
Vocar20000327m.g	0.801855	0.484618	0.352878	0.152878	0.643237	0.252878	-1.34691	Low confidence
Vocar20000330m.g	16.896	16.8772	29.0879	39.8155	16.8866	34.4517	1.0287	Constitutive
Vocar20000348m.g	0.0261568	0.0260074	0.0279553	0.0231212	0.0260821	0.0255382	-0.0304006	Low expression
Vocar20000351m.g	7.95726	9.82789	19.8321	26.8363	8.89257	23.3342	1.39177	Low confidence
Vocar20000355m.g	43.4089	49.7947	4.50121	2.24845	46.6018	3.37483	-3.7875	Gonidial specific
Vocar20000359m.g	0.0213129	0.0211912	0.0227784	0.0188395	0.0212521	0.0208089	-0.0304006	Low expression
Vocar20000361m.g	0.0184439	0.0183385	0.0197121	0.0163034	0.0183912	0.0180077	-0.0304006	Low expression
Vocar20000370m.g	2.35006	3.11183	22.7477	28.7577	2.73094	25.7527	3.23725	Somatic specific
Vocar20000391m.g	0.030609	0.0304342	0.0327136	0.0270567	0.0305216	0.0298852	-0.0304006	Low expression
Vocar20000392m.g	0.0195731	0.0194613	2.53119	1.40143	0.0195172	1.96631	6.6546	Low confidence
Vocar20000399m.g	0.0202623	0.0201466	0.0216555	0.0179108	0.0202044	0.0197831	-0.0304006	Low expression
Vocar20000409m.g	0.0100252	0.00996799	0.225006	0.00886177	0.00999662	0.116934	3.54811	Low expression
Vocar20000410m.g	0.0359112	0.00324601	0.771096	0.233748	0.0195786	0.502422	4.68155	Somatic specific
Vocar20000412m.g	1.70846	2.32126	7.84863	8.78437	2.01486	8.3165	2.0453	Low confidence
Vocar20000421m.g	1.40693	2.40712	1.63914	1.69182	1.90703	1.66548	-0.195387	Constitutive
Vocar20000425m.g	0.0219637	0.0218383	0.258213	0.0194147	0.021901	0.138814	2.66408	Low expression
Vocar20000434m.g	0.0274023	0.0272458	0.0292865	0.0242222	0.0273241	0.0267543	-0.0304006	Low expression
Vocar20000451m.g	0.0130192	0.0129449	0.0139144	0.0115083	0.012982	0.0127113	-0.0304006	Low expression
Vocar20000452m.g	0.0219637	0.0218383	0.0234739	0.213562	0.021901	0.118518	2.43604	Low expression
Vocar20000453m.g	0.00263243	0.0287913	0.00281343	0.00232693	0.0157119	0.00257018	-2.61192	Low expression
Vocar20000456m.g	0.021472	0.0213493	0.252432	0.588382	0.0214107	0.420407	4.29539	Low expression
Vocar20000458m.g	0.0124556	0.0123845	0.013312	0.0110101	0.01242	0.0121611	-0.0304006	Low expression
Vocar20000461m.g	0.00666029	0.00662225	0.00711824	0.00588733	0.00664127	0.00650279	-0.0304006	Low expression
Vocar20000463m.g	0.0105781	0.0105177	0.0113054	0.00935047	0.0105479	0.010328	-0.0304006	Low expression
Vocar20000468m.g	12.9523	10.4711	1.90078	3.13595	11.7117	2.51836	-2.21739	Gonidial specific
Vocar20000472m.g	0.0211562	0.0210354	0.0226109	0.0187009	0.0210958	0.0206559	-0.0304006	Low expression
Vocar20000474m.g	0.0614557	0.116654	0.125392	0.103709	0.0890551	0.11455	0.363209	Low expression
Vocar20000491m.g	0.0293596	0.029192	0.0313784	0.0259523	0.0292758	0.0286654	-0.0304006	Low expression
Vocar20000509m.g	0.00910521	0.0090532	0.107044	0.00804851	0.0090792	0.0575462	2.66408	Low expression
Vocar20000511m.g	0.0164414	0.0163475	0.0175719	0.0145333	0.0163945	0.0160526	-0.0304006	Low expression
Vocar20000516m.g	0.0279344	0.0277749	0.0298552	0.0246925	0.0278546	0.0272738	-0.0304006	Low expression
Vocar20000530m.g	0.0138329	0.0137539	1.19751	0.74588	0.0137934	0.971694	6.13845	Low confidence
Vocar20000531m.g	0.0276658	0.0275078	0.0295681	0.0244551	0.0275868	0.0270116	-0.0304006	Low expression
Vocar20000535m.g	0.0193104	0.0192001	0.0206381	0.0170693	0.0192552	0.0188537	-0.0304006	Low expression
Vocar20000538m.g	0.0817822	0.00739228	0.0874054	0.00657191	0.0445872	0.0469887	0.0756822	Low expression
Vocar20000555m.g	0.0186834	0.0185767	0.0199681	0.181666	0.0186301	0.100817	2.43604	Low expression
Vocar20000573m.g	5.77792	3.92779	5.57421	8.83537	4.85286	7.20479	0.570123	Constitutive
Vocar20000583m.g	26.3565	30.3101	7.27899	11.4933	28.3333	9.38613	-1.5939	Low confidence
Vocar20000585m.g	14.3579	17.177	13.2662	14.5185	15.7674	13.8923	-0.182659	Constitutive
Vocar20000595m.g	0.0216482	0.00195678	0.00210334	0.00173962	0.0118025	0.00192148	-2.6188	Low expression
Vocar20000633m.g	0.883115	0.0283249	0.639373	0.0251815	0.45572	0.332277	-0.455759	Low expression
Vocar20000634m.g	0.0155527	0.0154639	0.0166221	0.0137477	0.0155083	0.0151849	-0.0304006	Low expression
Vocar20000638m.g	11.152	7.74716	2.71595	3.73145	9.44956	3.2237	-1.55153	Low confidence
Vocar20000656m.g	0.0219637	0.0218383	0.0234739	0.0194147	0.021901	0.0214443	-0.0304006	Low expression
Vocar20000674m.g	7.67976	6.71761	0.918728	1.89023	7.19868	1.40448	-2.3577	Gonidial specific
Vocar20000684m.g	0.0268901	0.0267366	0.0287391	0.0237694	0.0268134	0.0262543	-0.0304006	Low expression
Vocar20000708m.g	0.0440395	0.0646393	0.00224131	0.00185374	0.0543394	0.00204753	-4.73005	Low expression
Vocar20000727m.g	0.021472	0.0213493	0.0229484	0.0189801	0.0214107	0.0209642	-0.0304006	Low expression
Vocar20000729m.g	0.016925	0.0168283	0.198976	0.0149608	0.0168766	0.106968	2.66408	Low expression
Vocar20000740m.g	0.0133825	0.0133061	0.0143027	0.0118294	0.0133443	0.0130661	-0.0304006	Low expression
Vocar20000742m.g	9.32364	5.86467	0.0805378	0.187722	7.59415	0.13413	-5.82319	Gonidial specific
Vocar20000747m.g	0.0139672	0.291636	0.0149276	0.0123463	0.152802	0.0136369	-3.48607	Low expression
Vocar20000751m.g	1.22484	0.83427	0.381379	0.457515	1.02955	0.419447	-1.29546	Low confidence
Vocar20000768m.g	0.015809	0.0157188	0.016896	0.153718	0.0157639	0.0853069	2.43604	Low expression
Vocar20000781m.g	0.0146798	0.014596	0.0156892	0.0129762	0.0146379	0.0143327	-0.0304006	Low expression
Vocar20000785m.g	0.0350884	0.034888	0.037501	0.0310162	0.0349882	0.0342586	-0.0304006	Low expression
Vocar20000792m.g	3.04694	3.63394	293.982	408.036	3.34044	351.009	6.71533	Somatic specific
Vocar20000826m.g	5.52533	4.98743	7.2659	6.90975	5.25638	7.08783	0.431273	Constitutive
Vocar20000830m.g	0.107131	0.157243	0.278066	0.590738	0.132187	0.434402	1.71645	Low confidence
Vocar20000840m.g	0.990666	0.875656	0.172696	0.090486	0.933161	0.131591	-2.82606	Gonidial specific
Vocar20000847m.g	0.023584	0.0234493	0.0252056	0.020847	0.0235166	0.0230263	-0.0304006	Low expression
Vocar20000861m.g	0.395621	0.103875	0.00183041	0.00151389	0.249748	0.00167215	-7.22263	Gonidial specific
Vocar20000862m.g	0.0268901	0.0267366	0.0287391	0.0237694	0.0268134	0.0262543	-0.0304006	Low expression
Vocar20000875m.g	21.6162	13.9478	1.81351	4.4811	17.782	3.14731	-2.49823	Gonidial specific
Vocar20000884m.g	4.60776	3.75222	5.59308	6.6532	4.17999	6.12314	0.550771	Constitutive
Vocar20000946m.g	15.4399	15.3517	22.9981	19.7377	15.3958	21.3679	0.472911	Constitutive
Vocar20000968m.g	1.29154	1.14707	0.15228	0.0853193	1.2193	0.1188	-3.35945	Gonidial specific
Vocar20000979m.g	15.854	12.0697	27.4539	23.7689	13.9619	25.6114	0.875293	Constitutive
Vocar20000994m.g	7.38358	4.84323	1.48124	2.7296	6.11341	2.10542	-1.53787	Low confidence
Vocar20001004m.g	0.0208496	0.0207305	0.0222832	0.0184299	0.0207901	0.0203566	-0.0304006	Low expression
Vocar20001006m.g	0.209139	0.964106	0.426718	0.352929	0.586623	0.389824	-0.589611	Constitutive
Vocar20001013m.g	16.1381	12.4699	2.24431	2.88176	14.304	2.56303	-2.48049	Gonidial specific
Vocar20001022m.g	23.8045	31.6867	2.56434	1.9449	27.7456	2.25462	-3.6213	Gonidial specific
Vocar20001033m.g	0.0143147	0.0142329	0.0152989	0.0126534	0.0142738	0.0139761	-0.0304006	Low expression
Vocar20001039m.g	0.00346239	0.00344261	0.00370046	0.00306056	0.0034525	0.00338051	-0.0304006	Low expression
Vocar20001042m.g	1.11058	0.776246	31.1543	27.225	0.943413	29.1896	4.95142	Somatic specific
Vocar20001066m.g	0.0086664	0.0086169	0.101885	0.160873	0.00864165	0.131379	3.92629	Low expression
Vocar20001090m.g	127.997	107.218	9.04053	9.85363	117.608	9.44708	-3.63797	Gonidial specific
Vocar20001091m.g	1.71327	0.923262	25.3135	24.0576	1.31827	24.6855	4.22695	Somatic specific
Vocar20001114m.g	4.62914	4.6027	110.137	112.224	4.61592	111.181	4.59014	Somatic specific
Vocar20001116m.g	0.236192	0.0213493	12.6445	21.2767	0.128771	16.9606	7.04124	Somatic specific
Vocar20001121m.g	0.0125098	0.0124383	0.0133699	0.011058	0.012474	0.0122139	-0.0304006	Low expression
Vocar20001122m.g	0.00191306	0.00190214	0.0224906	0.00169104	0.0019076	0.0120908	2.66408	Low expression
Vocar20001138m.g	1.54047	2.03801	35.3906	41.8749	1.78924	38.6328	4.4324	Somatic specific
Vocar20001168m.g	0.00949586	0.00944163	0.0101488	0.0923321	0.00946874	0.0512404	2.43604	Low expression
Vocar20001178m.g	0.38933	0.00944163	0.111637	0.344147	0.199386	0.227892	0.192785	Low expression
Vocar20001179m.g	3.90088	3.8786	3.28206	3.44817	3.88974	3.36511	-0.209019	Constitutive
Vocar20001219m.g	0.892556	0.556728	0.598426	1.18101	0.724642	0.889716	0.296077	Constitutive
Vocar20001308m.g	1.47167	0.736824	4.47318	3.42288	1.10425	3.94803	1.83807	Low confidence
Vocar20001317m.g	2.35253	1.56084	11.8092	10.1131	1.95668	10.9612	2.48592	Somatic specific
Vocar20001325m.g	6.66746	6.62938	1.21229	0.513557	6.64842	0.862924	-2.94571	Gonidial specific
Vocar20001338m.g	0.0692554	0.256659	0.00672884	0.00556527	0.162957	0.00614706	-4.72845	Low expression
Vocar20001352m.g	83.7351	91.0778	103.928	93.9156	87.4064	98.9217	0.178548	Constitutive
Vocar20001397m.g	0.0388817	0.0386596	0.0415551	0.0343693	0.0387707	0.0379622	-0.0304006	Low expression
Vocar20001399m.g	0.00730265	0.15248	0.00780477	0.00645515	0.0798913	0.00712996	-3.48607	Low expression
Vocar20001405m.g	0.0053881	0.00535733	0.639202	1.29072	0.00537271	0.964959	7.48867	Somatic specific
Vocar20001406m.g	0.0316181	0.0314375	0.0337921	0.0279487	0.0315278	0.0308704	-0.0304006	Low expression
Vocar20001412m.g	0.0205518	0.0204344	0.0219649	0.0181666	0.0204931	0.0200657	-0.0304006	Low expression
Vocar20001414m.g	0.00464072	0.00461421	0.00495981	0.00410214	0.00462747	0.00453098	-0.0304006	Low expression
Vocar20001432m.g	3.21287	3.19452	25.6409	29.1364	3.2037	27.3886	3.09577	Somatic specific
Vocar20001444m.g	0.00698361	0.00694372	0.231377	0.0679044	0.00696366	0.149641	4.42551	Low expression
Vocar20001452m.g	0.00365597	0.00363509	0.0429808	0.0355484	0.00364553	0.0392646	3.42903	Low expression
Vocar20001463m.g	0.00380085	0.00377914	0.00406219	0.0369572	0.00379	0.0205097	2.43604	Low expression
Vocar20001476m.g	0.0395621	0.0750963	0.00384385	0.00317916	0.0573292	0.00351151	-4.02911	Low expression
Vocar20001479m.g	0.0124019	0.0123311	0.0132547	0.0109626	0.0123665	0.0121086	-0.0304006	Low expression
Vocar20001484m.g	0.00300653	0.00298935	0.00321325	0.00265761	0.00299794	0.00293543	-0.0304006	Low expression
Vocar20001490m.g	0.00177827	0.00176812	0.00190055	0.0015719	0.00177319	0.00173622	-0.0304006	Low expression
Vocar20001502m.g	0.0127878	0.0127147	0.013667	0.237377	0.0127512	0.125522	3.29923	Low expression
Vocar20001505m.g	0.0254623	0.0253169	25.3354	25.6809	0.0253896	25.5081	9.9725	Somatic specific
Vocar20001510m.g	0.00554382	0.00551216	0.00592501	0.00490044	0.00552799	0.00541273	-0.0304006	Low expression
Vocar20001529m.g	2.93188	4.36364	6.83135	9.99625	3.64776	8.4138	1.20575	Low confidence
Vocar20001533m.g	1.13813	1.46775	0.132477	0.00996082	1.30294	0.0712191	-4.19336	Low confidence
Vocar20001536m.g	2.883	2.63767	0.621166	0.615486	2.76033	0.618326	-2.1584	Low confidence
Vocar20001544m.g	0.00395226	0.00392969	0.130944	0.28298	0.00394097	0.206962	5.71467	Low expression
Vocar20001557m.g	0.0388817	0.0386596	0.0415551	0.0343693	0.0387707	0.0379622	-0.0304006	Low expression
Vocar20001561m.g	9.24629	10.86	2.71682	3.23472	10.0531	2.97577	-1.75631	Low confidence
Vocar20001584m.g	0.00805951	0.00801348	0.00861367	0.00712417	0.00803649	0.00786892	-0.0304006	Low expression
Vocar20001595m.g	0.140023	0.0494018	0.00482744	0.00399267	0.0947124	0.00441006	-4.42468	Low expression
Vocar20001607m.g	0.00337705	0.00335776	0.00360925	0.0626877	0.0033674	0.0331485	3.29923	Low expression
Vocar20001609m.g	0.00386207	0.00384002	0.127956	0.139968	0.00385104	0.133962	5.12043	Low expression
Vocar20001611m.g	0.0241785	0.0240404	0.025841	0.0213725	0.0241095	0.0236068	-0.0304006	Low expression
Vocar20001625m.g	5.9015	4.61489	24.4884	31.9494	5.2582	28.2189	2.42402	Somatic biased
Vocar20001631m.g	0.00220648	0.00219388	0.167432	0.450544	0.00220017	0.308988	7.13379	Somatic specific
Vocar20001642m.g	3.1958	2.9732	0.560104	1.18991	3.0845	0.875009	-1.81767	Low confidence
Vocar20001643m.g	0.0739561	0.0385177	0.00376387	0.00311301	0.0562369	0.00343844	-4.03169	Low expression
Vocar20001655m.g	1.38657	0.757639	0.0133506	0.0110419	1.07211	0.0121963	-6.45787	Low confidence
Vocar20001663m.g	0.0299713	0.0298001	0.0320321	0.026493	0.0298857	0.0292626	-0.0304006	Low expression
Vocar20001665m.g	0.00171673	0.00170693	0.0201825	0.107742	0.00171183	0.0639625	5.22361	Low expression
Vocar20001667m.g	0.00919248	0.00913998	0.00982454	0.00812565	0.00916623	0.0089751	-0.0304006	Low expression
Vocar20001675m.g	0.0282083	0.0280472	0.331626	0.0249346	0.0281277	0.17828	2.66408	Low expression
Vocar20001685m.g	0.0108987	0.0108364	0.011648	0.00963382	0.0108675	0.0106409	-0.0304006	Low expression
Vocar20001686m.g	0.371129	0.607079	4.10722	3.60863	0.489104	3.85793	2.97961	Low confidence
Vocar20001690m.g	0.0183264	0.0182217	0.411317	0.178195	0.0182741	0.294756	4.01165	Low expression
Vocar20001691m.g	1.23701	0.414512	28.6399	49.604	0.825761	39.1219	5.56611	Somatic specific
Vocar20001708m.g	0.366195	0.710869	5.98243	4.94793	0.538532	5.46518	3.34317	Somatic specific
Vocar20001717m.g	0.0112833	0.0112189	0.0120591	0.00997384	0.0112511	0.0110165	-0.0304006	Low expression
Vocar20001720m.g	9.96666	11.7095	6.05747	7.00999	10.8381	6.53373	-0.730128	Constitutive
Vocar20001724m.g	17.0469	17.5648	0.0330654	0.0273476	17.3058	0.0302065	-9.16218	Gonidial specific
Vocar20001728m.g	0.322724	0.275687	52.5193	51.1518	0.299205	51.8356	7.43666	Somatic specific
Vocar20001735m.g	1.6677	1.65818	34.1001	40.5151	1.66294	37.3076	4.48766	Somatic specific
Vocar20001763m.g	4.23133	2.77815	0.50147	0.377389	3.50474	0.43943	-2.9956	Gonidial specific
Vocar20001769m.g	11.5129	10.9851	8.45544	9.56059	11.249	9.00801	-0.32051	Constitutive
Vocar20001795m.g	0.0019454	0.00193429	0.0228708	0.0533084	0.00193984	0.0380896	4.29539	Low expression
Vocar20001805m.g	0.308276	0.306516	0.486365	0.0129762	0.307396	0.249671	-0.300073	Low expression
Vocar20001808m.g	30.6291	19.856	1.23971	2.22618	25.2425	1.73295	-3.86456	Gonidial specific
Vocar20001813m.g	29.2092	24.1892	6.14101	9.46936	26.6992	7.80518	-1.77429	Gonidial biased
Vocar20001814m.g	0.00689987	0.0754651	0.0073743	0.00609911	0.0411825	0.0067367	-2.61192	Low expression
Vocar20001828m.g	0.0364208	0.0362128	0.0389251	0.354134	0.0363168	0.19653	2.43604	Low expression
Vocar20001831m.g	0.0135082	0.013431	0.014437	0.0119405	0.0134696	0.0131888	-0.0304006	Low expression
Vocar20001835m.g	0.00981995	0.00976387	0.0104952	0.0086803	0.00979191	0.00958773	-0.0304006	Low expression
Vocar20001844m.g	0.025239	0.0250948	0.0269744	0.0223099	0.0251669	0.0246421	-0.0304006	Low expression
Vocar20001848m.g	0.0293596	0.029192	0.0313784	0.0259523	0.0292758	0.0286654	-0.0304006	Low expression
Vocar20001850m.g	1.27421	1.67562	31.234	28.3763	1.47491	29.8052	4.33686	Somatic specific
Vocar20001852m.g	0.075717	0.0752845	0.0809232	0.0669297	0.0755008	0.0739264	-0.0304006	Low expression
Vocar20001861m.g	0.0193104	0.0192001	0.0206381	0.0170693	0.0192552	0.0188537	-0.0304006	Low expression
Vocar20001867m.g	0.0416992	0.041461	0.0445664	0.0368598	0.0415801	0.0407131	-0.0304006	Low expression
Vocar20001870m.g	3.3929	3.76128	17.6586	15.4094	3.57709	16.534	2.20857	Somatic biased
Vocar20001884m.g	0.0159847	0.0158934	0.0170838	0.0141296	0.015939	0.0156067	-0.0304006	Low expression
Vocar20001885m.g	0.00609586	0.00606104	0.006515	0.00538841	0.00607845	0.0059517	-0.0304006	Low expression
Vocar20001886m.g	0.0100252	0.00996799	0.0107146	0.00886177	0.00999662	0.00978817	-0.0304006	Low expression
Vocar20001891m.g	0.0224785	0.0223501	0.0240241	0.0198698	0.0224143	0.0219469	-0.0304006	Low expression
Vocar20001904m.g	6.2688	5.69659	1.04937	0.963286	5.9827	1.00633	-2.57169	Gonidial specific
Vocar20001918m.g	7.36257	4.95444	0.238916	0.452572	6.15851	0.345744	-4.1548	Gonidial specific
Vocar20001923m.g	0.305162	0.158934	77.5138	119.986	0.232048	98.7499	8.73321	Somatic specific
Vocar20001936m.g	0.137012	0.0123845	0.013312	0.0110101	0.0746981	0.0121611	-2.6188	Low expression
Vocar20001939m.g	0.00833984	0.00829221	0.00891328	0.00737197	0.00831602	0.00814262	-0.0304006	Low expression
Vocar20001946m.g	0.0154691	0.169188	0.67784	0.834102	0.0923284	0.755971	3.03348	Low confidence
Vocar20001947m.g	0.0211562	0.0210354	0.0226109	0.0187009	0.0210958	0.0206559	-0.0304006	Low expression
Vocar20001950m.g	0.0174378	0.190721	0.0186369	0.0154141	0.104079	0.0170255	-2.61192	Low expression
Vocar20001954m.g	0.0282083	0.0280472	0.0301479	0.0249346	0.0281277	0.0275412	-0.0304006	Low expression
Vocar20001960m.g	0.0259211	0.0257731	0.0277034	0.0229129	0.0258471	0.0253082	-0.0304006	Low expression
Vocar20001964m.g	2.90624	4.11467	7.13388	9.42377	3.51045	8.27882	1.23777	Low confidence
Vocar20001969m.g	1.27421	1.67562	0.0439297	0.0363333	1.47491	0.0401315	-5.19975	Low expression
Vocar20001973m.g	0.0201206	0.0200057	0.0215041	0.0177855	0.0200631	0.0196448	-0.0304006	Low expression
Vocar20002004m.g	0.00558688	0.0611047	0.00597103	0.0049385	0.0333458	0.00545477	-2.61192	Low expression
Vocar20002005m.g	0.0271438	0.0269888	0.0290102	0.0239937	0.0270663	0.0265019	-0.0304006	Low expression
Vocar20002009m.g	0.172949	0.0156329	0.0168037	0.013898	0.094291	0.0153508	-2.6188	Low expression
Vocar20002016m.g	0.00981995	0.00976387	11.975	16.154	0.00979191	14.0645	10.4882	Somatic specific
Vocar20002025m.g	0.268658	0.094786	28.9076	54.3215	0.181722	41.6146	7.83921	Somatic specific
Vocar20002030m.g	18.5539	17.1174	5.22049	11.5844	17.8356	8.40244	-1.08588	Low confidence
Vocar20002032m.g	0.00893554	0.00888451	0.00954994	0.00789854	0.00891003	0.00872424	-0.0304006	Low expression
Vocar20002033m.g	2.21689	1.42259	19.8452	22.2507	1.81974	21.0479	3.53187	Somatic specific
Vocar20002039m.g	0.020406	0.0202895	0.0218091	0.0180378	0.0203477	0.0199234	-0.0304006	Low expression
Vocar20002053m.g	0.0221327	0.0220062	0.0236545	0.0195641	0.0220695	0.0216093	-0.0304006	Low expression
Vocar20002054m.g	0.12173	0.341097	6.51681	2.45529	0.231413	4.48605	4.2769	Somatic specific
Vocar20002056m.g	0.0112833	0.0112189	0.0120591	0.00997384	0.0112511	0.0110165	-0.0304006	Low expression
Vocar20002057m.g	0.465708	0.0962773	0.00492801	0.126351	0.280993	0.0656396	-2.09789	Low confidence
Vocar20002060m.g	0.0101669	0.0101089	0.010866	0.00898703	0.0101379	0.00992652	-0.0304006	Low expression
Vocar20002066m.g	0.56884	0.354375	0.0529751	0.168999	0.461607	0.110987	-2.05628	Low confidence
Vocar20002073m.g	1.82517	1.4137	0.22632	0.989402	1.61943	0.607861	-1.41367	Low confidence
Vocar20002083m.g	4.34464	2.03118	0.0307508	1.04276	3.18791	0.536758	-2.57027	Low confidence
Vocar20002087m.g	0.0105009	0.0104409	0.0112229	0.00928222	0.0104709	0.0102526	-0.0304006	Low expression
Vocar20002108m.g	0.423279	0.237308	0.33964	0.350844	0.330294	0.345242	0.0638579	Constitutive
Vocar20002115m.g	0.00833984	0.00829221	0.00891328	0.00737197	0.00831602	0.00814262	-0.0304006	Low expression
Vocar20002124m.g	0.0155527	0.0154639	0.0166221	0.0137477	0.0155083	0.0151849	-0.0304006	Low expression
Vocar20002125m.g	0.0105394	0.0104792	0.011264	0.00931622	0.0105093	0.0102901	-0.0304006	Low expression
Vocar20002126m.g	0.0114176	0.0113524	0.0122027	0.0100926	0.011385	0.0111476	-0.0304006	Low expression
Vocar20002127m.g	0.153639	0.0138874	0.0149276	0.0123463	0.0837634	0.0136369	-2.6188	Low expression
Vocar20002128m.g	0.0226555	0.0225261	0.0242132	0.0200262	0.0225908	0.0221197	-0.0304006	Low expression
Vocar20002129m.g	0.0394143	0.0391892	0.0421244	0.0348401	0.0393018	0.0384823	-0.0304006	Low expression
Vocar20002135m.g	0.030609	0.0304342	0.0327136	0.0270567	0.0305216	0.0298852	-0.0304006	Low expression
Vocar20002136m.g	0.00765225	0.00760854	0.00817841	0.00676417	0.0076304	0.00747129	-0.0304006	Low expression
Vocar20002137m.g	0.0202623	0.0201466	0.0216555	0.0179108	0.0202044	0.0197831	-0.0304006	Low expression
Vocar20002138m.g	0.165995	0.322234	9.04783	11.2563	0.244115	10.1521	5.37807	Somatic specific
Vocar20002139m.g	0.234497	0.233158	9.08203	15.7041	0.233828	12.3931	5.72795	Somatic specific
Vocar20002140m.g	0.308632	0.405859	4.054	4.40902	0.357246	4.23151	3.56619	Somatic specific
Vocar20002143m.g	3.63098	2.52933	0.549952	0.58298	3.08016	0.566466	-2.44294	Gonidial specific
Vocar20002154m.g	0.333265	0.244618	0.0764574	0.294588	0.288941	0.185523	-0.63918	Constitutive
Vocar20002167m.g	0.077891	0.00704056	2.80768	2.82291	0.0424658	2.81529	6.05084	Somatic specific
Vocar20002174m.g	0.0618107	0.000865601	0.121887	0.30089	0.0313382	0.211388	2.7539	Low confidence
Vocar20002176m.g	0.00313425	0.00311635	0.00334976	0.00277051	0.0031253	0.00306014	-0.0304006	Low expression
Vocar20002179m.g	0.159847	0.158934	0.0155307	0.0128451	0.15939	0.0141879	-3.48983	Low expression
Vocar20002181m.g	0.0106961	0.010635	0.0114315	0.00945475	0.0106655	0.0104431	-0.0304006	Low expression
Vocar20002195m.g	58.6007	58.1206	2.90048	4.72671	58.3606	3.8136	-3.93577	Gonidial specific
Vocar20002205m.g	0.741726	0.980618	7.4133	9.22947	0.861172	8.32139	3.27245	Somatic specific
Vocar20002206m.g	4.46658	3.70154	3.85326	3.04853	4.08406	3.4509	-0.243032	Constitutive
Vocar20002207m.g	0.0166315	0.0165365	0.017775	0.0147013	0.016584	0.0162382	-0.0304006	Low expression
Vocar20002209m.g	1.12634	0.907605	1.94546	2.83588	1.01697	2.39067	1.23313	Low confidence
Vocar20002213m.g	0.00629594	0.00625998	0.00672884	0.00556527	0.00627796	0.00614706	-0.0304006	Low expression
Vocar20002219m.g	0.0144585	0.0143759	0.0154527	0.0127805	0.0144172	0.0141166	-0.0304006	Low expression
Vocar20002224m.g	0.00636559	0.00632923	0.00680328	0.00562683	0.00634741	0.00621505	-0.0304006	Low expression
Vocar20002238m.g	9.4338	13.304	0.421803	0.348864	11.3689	0.385333	-4.88284	Gonidial specific
Vocar20002251m.g	0.0103872	0.0103278	0.0111014	0.00918169	0.0103575	0.0101415	-0.0304006	Low expression
Vocar20002264m.g	0.0266412	0.026489	0.028473	0.0235493	0.0265651	0.0260112	-0.0304006	Low expression
Vocar20002266m.g	0.0155527	0.0154639	0.0166221	0.0137477	0.0155083	0.0151849	-0.0304006	Low expression
Vocar20002267m.g	0.0127878	0.139862	0.560348	0.576488	0.0763248	0.568418	2.89673	Low expression
Vocar20002275m.g	0.040944	0.00370092	0.00397811	0.00329021	0.0223225	0.00363416	-2.6188	Low expression
Vocar20002277m.g	0.229346	0.0207305	0.0222832	0.0184299	0.125038	0.0203566	-2.6188	Low expression
Vocar20002281m.g	0.00790452	0.0864531	0.0929283	0.216602	0.0471788	0.154765	1.71387	Low expression
Vocar20002286m.g	0.0141041	0.0140236	101.01	171.188	0.0140639	136.099	13.2404	Somatic specific
Vocar20002291m.g	0.0130784	0.0130037	3.08906	5.21382	0.013041	4.15144	8.31441	Somatic specific
Vocar20002303m.g	0.0119885	0.131121	0.0128128	0.0105972	0.0715545	0.011705	-2.61192	Low expression
Vocar20002304m.g	0.0121917	0.375785	0.01303	0.118545	0.193988	0.0657875	-1.56008	Low expression
Vocar20002313m.g	0.0373668	0.0371534	0.0399361	0.0330302	0.0372601	0.0364832	-0.0304006	Low expression
Vocar20002317m.g	0.00503896	0.00501018	0.00538543	0.00445417	0.00502457	0.0049198	-0.0304006	Low expression
Vocar20002320m.g	4.60019	4.93635	2.34527	3.61522	4.76827	2.98025	-0.678035	Constitutive
Vocar20002333m.g	0.0213129	0.0211912	0.0227784	0.0188395	0.0212521	0.0208089	-0.0304006	Low expression
Vocar20002341m.g	6.21599	4.65094	0.858587	1.06266	5.43347	0.960623	-2.49983	Gonidial specific
Vocar20002354m.g	0.00630975	0.00627371	0.0067436	0.00557748	0.00629173	0.00616054	-0.0304006	Low expression
Vocar20002357m.g	0.108019	0.00976387	0.0104952	0.0086803	0.0588917	0.00958773	-2.6188	Low expression
Vocar20002358m.g	0.0334563	0.0332653	0.0357568	0.0295736	0.0333608	0.0326652	-0.0304006	Low expression
Vocar20002360m.g	0.616553	0.029192	0.0313784	0.544999	0.322872	0.288189	-0.16395	Low expression
Vocar20002361m.g	0.00765225	0.083694	0.00817841	0.209689	0.0456731	0.108934	1.25404	Low expression
Vocar20002366m.g	0.0112539	0.0111896	0.132305	0.00994783	0.0112218	0.0711262	2.66408	Low expression
Vocar20002371m.g	0.00561962	0.00558752	0.00600602	0.00496744	0.00560357	0.00548673	-0.0304006	Low expression
Vocar20002383m.g	0.0302868	0.0301138	0.0323693	0.0267719	0.0302003	0.0295706	-0.0304006	Low expression
Vocar20002389m.g	0.0129606	0.0128865	0.0138517	0.0114564	0.0129236	0.0126541	-0.0304006	Low expression
Vocar20002391m.g	0.0195731	0.0194613	0.0209189	0.190317	0.0195172	0.105618	2.43604	Low expression
Vocar20002395m.g	0.0276658	0.0275078	0.0295681	0.0244551	0.0275868	0.0270116	-0.0304006	Low expression
Vocar20002417m.g	0.016348	0.0162546	0.0174721	0.0144507	0.0163013	0.0159614	-0.0304006	Low expression
Vocar20002444m.g	0.00599426	0.00596003	0.00640642	0.0052986	0.00597714	0.00585251	-0.0304006	Low expression
Vocar20002447m.g	0.609804	0.606321	34.6153	37.2085	0.608063	35.9119	5.8841	Somatic specific
Vocar20002450m.g	32.2482	29.245	12.6931	14.3039	30.7466	13.4985	-1.18763	Low confidence
Vocar20002460m.g	9.69425	5.80577	3.42681	4.57965	7.75001	4.00323	-0.953033	Low confidence
Vocar20002474m.g	0.211266	0.0100028	0.118272	0.00889276	0.110635	0.0635826	-0.799099	Low expression
Vocar20002535m.g	3.54957	3.67305	2.71194	2.88201	3.61131	2.79698	-0.368653	Constitutive
Vocar20002537m.g	0.0141041	0.0140236	0.0150739	0.0124673	0.0140639	0.0137706	-0.0304006	Low expression
Vocar20002549m.g	2.68888	1.9712	18.828	17.9448	2.33004	18.3864	2.98021	Somatic specific
Vocar20002554m.g	0.26079	0.386826	0.0502614	0.117152	0.323808	0.0837066	-1.95173	Low confidence
Vocar20002561m.g	0.0423124	0.0420708	0.0452218	0.0374019	0.0421916	0.0413118	-0.0304006	Low expression
Vocar20002563m.g	0.883115	0.594822	0.0304463	0.0251815	0.738969	0.0278139	-4.73163	Low expression
Vocar20002590m.g	0.0226555	0.0225261	0.0242132	0.0200262	0.0225908	0.0221197	-0.0304006	Low expression
Vocar20002606m.g	1.50477	1.16734	10.2679	17.5548	1.33605	13.9114	3.38021	Somatic specific
Vocar20002619m.g	0.0161643	0.016072	0.0172757	0.0142884	0.0161181	0.015782	-0.0304006	Low expression
Vocar20002629m.g	0.0263967	0.026246	0.0282118	0.0233333	0.0263214	0.0257725	-0.0304006	Low expression
Vocar20002635m.g	0.0129024	0.0128288	0.0137896	0.0114051	0.0128656	0.0125973	-0.0304006	Low expression
Vocar20002636m.g	0.0161643	0.016072	0.0172757	0.0142884	0.0161181	0.015782	-0.0304006	Low expression
Vocar20002647m.g	0.00238974	0.026137	0.0536351	0.0443604	0.0142634	0.0489978	1.7804	Low expression
Vocar20002673m.g	3.64733	1.6071	1.9988	1.57836	2.62722	1.78858	-0.55472	Constitutive
Vocar20002682m.g	0.0237789	0.0236431	0.0254139	0.0210192	0.023711	0.0232166	-0.0304006	Low expression
Vocar20002690m.g	0.0161643	0.337512	0.36279	0.157172	0.176838	0.259981	0.55598	Low expression
Vocar20002705m.g	19.9648	15.6309	6.01326	9.63761	17.7979	7.82544	-1.18546	Low confidence
Vocar20002719m.g	0.00896338	0.0980341	0.00957969	0.0871546	0.0534987	0.0483671	-0.145478	Low expression
Vocar20002778m.g	0.0411035	0.0408687	0.0439297	0.0363333	0.0409861	0.0401315	-0.0304006	Low expression
Vocar20002779m.g	0.415212	0.412841	0.00625017	0.056863	0.414027	0.0315566	-3.71371	Low confidence
Vocar20002787m.g	4.99553	4.62911	0.85957	1.01132	4.81232	0.935447	-2.36301	Gonidial specific
Vocar20002788m.g	2.17696	1.27796	0.118541	0.194162	1.72746	0.156351	-3.46579	Gonidial specific
Vocar20002789m.g	48.2339	52.6146	14.6224	10.9751	50.4243	12.7988	-1.97811	Gonidial biased
Vocar20002794m.g	0.177807	0.176792	0.190033	0.0142884	0.1773	0.102161	-0.795348	Low expression
Vocar20002808m.g	0.0411035	0.0408687	0.0439297	0.0363333	0.0409861	0.0401315	-0.0304006	Low expression
Vocar20002829m.g	0.00753206	0.0823794	0.00804995	0.00665793	0.0449557	0.00735394	-2.61192	Low expression
Vocar20002835m.g	0.0138997	0.0138204	0.0148555	0.0122866	0.01386	0.013571	-0.0304006	Low expression
Vocar20002856m.g	0.00797021	0.00792469	0.00851823	0.00704523	0.00794745	0.00778173	-0.0304006	Low expression
Vocar20002901m.g	5.32031	4.90333	1.46136	0.57855	5.11182	1.01995	-2.32533	Gonidial specific
Vocar20002906m.g	1.45543	1.01728	11.5662	10.9673	1.23636	11.2668	3.1879	Somatic specific
Vocar20002908m.g	0.225456	0.437662	0.0114742	0.00949003	0.331559	0.0104821	-4.98326	Low expression
Vocar20002914m.g	0.0237789	0.0236431	0.0254139	0.0210192	0.023711	0.0232166	-0.0304006	Low expression
Vocar20002918m.g	3.12998	1.75901	0.0207776	0.0171847	2.44449	0.0189811	-7.00883	Gonidial specific
Vocar20002999m.g	0.365993	0.285136	0.0355599	0.00140051	0.325565	0.0184802	-4.13889	Gonidial specific
Vocar20003006m.g	0.0165359	0.0164415	0.0176729	0.0146168	0.0164887	0.0161449	-0.0304006	Low expression
Vocar20003019m.g	0.0164414	0.0163475	0.0175719	0.159866	0.0163945	0.0887191	2.43604	Low expression
Vocar20003026m.g	0.397195	0.394927	0.320968	0.351099	0.396061	0.336034	-0.237118	Constitutive
Vocar20003044m.g	0.00656905	0.00653153	0.989923	3.08335	0.00655029	2.03664	8.28041	Somatic specific
Vocar20003055m.g	0.0141736	0.0140927	0.0151482	0.0125287	0.0141331	0.0138384	-0.0304006	Low expression
Vocar20003064m.g	4.86317	2.50321	0.0167124	0.0138224	3.68319	0.0152674	-7.91436	Gonidial specific
Vocar20003068m.g	2.66121	2.06018	12.3948	14.418	2.36069	13.4064	2.50564	Somatic specific
Vocar20003073m.g	1.56707	1.30269	1.40026	0.93104	1.43488	1.16565	-0.299797	Constitutive
Vocar20003091m.g	0.0167282	0.0166326	0.0178784	0.0147868	0.0166804	0.0163326	-0.0304006	Low expression
Vocar20003100m.g	3.87469	4.234	3.32109	1.72946	4.05435	2.52528	-0.683029	Constitutive
Vocar20003115m.g	0.0624254	0.00564263	0.00606525	0.00501643	0.034034	0.00554084	-2.6188	Low expression
Vocar20003116m.g	0.0124556	0.0123845	0.013312	0.0110101	0.01242	0.0121611	-0.0304006	Low expression
Vocar20003119m.g	0.0150641	0.0149781	0.0160999	0.146474	0.0150211	0.0812872	2.43604	Low expression
Vocar20003130m.g	6.05642	2.66656	0.018982	0.0156996	4.36149	0.0173408	-7.97451	Gonidial specific
Vocar20003159m.g	3.96114	1.58716	3.18039	1.58523	2.77415	2.38281	-0.219383	Constitutive
Vocar20003170m.g	0.00763195	0.00758836	0.00815671	0.00674623	0.00761016	0.00745147	-0.0304006	Low expression
Vocar20003177m.g	0.0248038	0.0246622	0.0265093	0.0219252	0.024733	0.0242173	-0.0304006	Low expression
Vocar20003199m.g	0.527063	0.867694	0.00923448	0.0840139	0.697378	0.0466242	-3.90279	Low confidence
Vocar20003200m.g	0.00617435	0.00613908	0.00659889	0.0600357	0.00615671	0.0333173	2.43604	Low expression
Vocar20003206m.g	0.185436	0.243853	42.7762	22.9534	0.214644	32.8648	7.25845	Somatic specific
Vocar20003217m.g	0.0276658	0.0275078	0.0295681	0.0244551	0.0275868	0.0270116	-0.0304006	Low expression
Vocar20003223m.g	0.688524	0.350644	1.09482	1.64772	0.519584	1.37127	1.40009	Low confidence
Vocar20003240m.g	1.14103	0.614887	4.94309	5.70517	0.877957	5.32413	2.60032	Somatic specific
Vocar20003246m.g	4.8071	5.82629	40.8886	45.9143	5.3167	43.4014	3.02914	Somatic specific
Vocar20003251m.g	0.0219637	0.0218383	0.0234739	0.0194147	0.021901	0.0214443	-0.0304006	Low expression
Vocar20003254m.g	0.0219637	0.458604	0.258213	0.0194147	0.240284	0.138814	-0.791587	Low expression
Vocar20003258m.g	0.0145315	0.0144485	0.0155307	0.141296	0.01449	0.0784134	2.43604	Low expression
Vocar20003259m.g	0.360625	0.358565	0.63408	1.14141	0.359595	0.887747	1.30377	Low confidence
Vocar20003261m.g	0.00932153	0.101951	0.109587	0.255431	0.0556364	0.182509	1.71387	Low expression
Vocar20003265m.g	0.0556234	0.00502779	0.059448	0.049168	0.0303256	0.054308	0.84063	Low expression
Vocar20003266m.g	9.19511	7.14203	10.4008	10.6772	8.16857	10.539	0.367585	Constitutive
Vocar20003267m.g	0.883115	0.0283249	0.943837	2.0397	0.45572	1.49177	1.7108	Low confidence
Vocar20003280m.g	0.0175442	0.017444	0.0187505	0.0155081	0.0174941	0.0171293	-0.0304006	Low expression
Vocar20003293m.g	3.55372	3.53343	14.4062	14.9701	3.54357	14.6881	2.05137	Somatic biased
Vocar20003296m.g	0.232718	0.0210354	0.24872	0.0187009	0.126877	0.13371	0.0756822	Low expression
Vocar20003297m.g	0.984829	1.55521	1.87807	1.21192	1.27002	1.545	0.282754	Constitutive
Vocar20003298m.g	0.304324	0.0275078	0.325249	1.00266	0.165916	0.663954	2.00063	Low expression
Vocar20003306m.g	0.0165359	0.0164415	0.0176729	0.0146168	0.0164887	0.0161449	-0.0304006	Low expression
Vocar20003309m.g	0.0216334	0.0215099	0.0231209	0.0191228	0.0215716	0.0211218	-0.0304006	Low expression
Vocar20003335m.g	0.409454	0.260407	0.595304	0.524969	0.334931	0.560137	0.741916	Constitutive
Vocar20003337m.g	0.0120893	0.0120202	0.0129205	0.0106863	0.0120547	0.0118034	-0.0304006	Low expression
Vocar20003364m.g	2.73649	2.10342	3.19012	2.96783	2.41995	3.07897	0.347471	Constitutive
Vocar20003376m.g	0.150236	0.0135798	0.0145969	0.0120728	0.0819079	0.0133348	-2.6188	Low expression
Vocar20003408m.g	0.0074669	0.00742425	0.00798031	0.00660033	0.00744558	0.00729032	-0.0304006	Low expression
Vocar20003418m.g	0.0133206	0.0132445	0.0142365	0.0117747	0.0132825	0.0130056	-0.0304006	Low expression
Vocar20003452m.g	0.0121403	0.0120709	9.22524	14.498	0.0121056	11.8616	9.93641	Somatic specific
Vocar20003461m.g	9.7038	12.0781	70.6089	62.6495	10.891	66.6292	2.61302	Somatic specific
Vocar20003463m.g	0.230619	0.338493	0.0117369	0.106781	0.284556	0.059259	-2.26361	Low expression
Vocar20003468m.g	0.0127312	0.0126585	0.0136066	0.0112537	0.0126948	0.0124301	-0.0304006	Low expression
Vocar20003486m.g	0.0219637	0.0218383	0.0234739	0.213562	0.021901	0.118518	2.43604	Low expression
Vocar20003487m.g	2.32334	1.54514	1.16754	0.693635	1.93424	0.93059	-1.05555	Low confidence
Vocar20003488m.g	0.0953953	0.0948505	0.134843	0.0843243	0.0951229	0.109584	0.204169	Constitutive
Vocar20003490m.g	0.0411035	0.0408687	0.0439297	0.0363333	0.0409861	0.0401315	-0.0304006	Low expression
Vocar20003491m.g	0.208399	0.207208	1.44414	1.72923	0.207803	1.58668	2.93272	Low confidence
Vocar20003494m.g	1.25497	0.943459	0.35985	0.838757	1.09921	0.599304	-0.875113	Low confidence
Vocar20003505m.g	2.99698	2.73475	3.61708	3.98777	2.86587	3.80242	0.407946	Constitutive
Vocar20003506m.g	0.0319694	0.0317868	0.0341676	0.0282592	0.0318781	0.0312134	-0.0304006	Low expression
Vocar20003510m.g	8.24532	6.67272	2.98196	3.42069	7.45902	3.20132	-1.22032	Low confidence
Vocar20003512m.g	0.032696	0.0325092	0.0349441	0.0289015	0.0326026	0.0319228	-0.0304006	Low expression
Vocar20003514m.g	2.06057	1.48556	10.4512	11.5232	1.77306	10.9872	2.63151	Somatic specific
Vocar20003515m.g	1.29301	0.822339	7.10879	8.45374	1.05768	7.78126	2.87911	Somatic specific
Vocar20003531m.g	0.0205518	0.0204344	0.0219649	0.0181666	0.0204931	0.0200657	-0.0304006	Low expression
Vocar20003536m.g	0.0411035	0.0408687	0.0439297	0.0363333	0.0409861	0.0401315	-0.0304006	Low expression
Vocar20003551m.g	1.41529	2.1804	0.0166221	0.0137477	1.79785	0.0151849	-6.88749	Gonidial specific
Vocar20003592m.g	0.0217973	0.0216728	0.0232961	0.0192676	0.0217351	0.0212819	-0.0304006	Low expression
Vocar20003605m.g	3.50155	3.01889	1.25573	0.730093	3.26022	0.99291	-1.71523	Low confidence
Vocar20003615m.g	0.0174378	0.0173383	0.0186369	0.0154141	0.0173881	0.0170255	-0.0304006	Low expression
Vocar20003623m.g	0.269742	0.0127715	0.151008	0.124896	0.141257	0.137952	-0.0341517	Low expression
Vocar20003632m.g	0.0103997	0.0103403	0.0111148	0.00919275	0.01037	0.0101538	-0.0304006	Low expression
Vocar20003736m.g	0.0107628	0.0107013	0.0115028	0.0095137	0.010732	0.0105082	-0.0304006	Low expression
Vocar20003740m.g	0.0124556	0.0123845	0.013312	0.0110101	0.01242	0.0121611	-0.0304006	Low expression
Vocar20003741m.g	0.0164414	0.0163475	0.0175719	0.0145333	0.0163945	0.0160526	-0.0304006	Low expression
Vocar20003754m.g	1.30272	0.909206	2.53352	2.50729	1.10596	2.5204	1.18835	Low confidence
Vocar20003795m.g	1.10355	2.50955	1.17943	0.589151	1.80655	0.88429	-1.03064	Low confidence
Vocar20003808m.g	0.0330718	0.0328829	0.0353458	0.0292337	0.0329773	0.0322897	-0.0304006	Low expression
Vocar20003813m.g	14.7936	7.11406	1.66	3.39861	10.9538	2.5293	-2.11462	Low confidence
Vocar20003818m.g	0.0205518	0.0204344	0.0219649	0.0181666	0.0204931	0.0200657	-0.0304006	Low expression
Vocar20003830m.g	0.0716056	0.0711967	0.0069572	0.0632955	0.0714012	0.0351264	-1.02339	Low expression
Vocar20003864m.g	0.0279344	0.0277749	0.0298552	0.0246925	0.0278546	0.0272738	-0.0304006	Low expression
Vocar20003871m.g	0.206861	0.392661	0.0200986	0.0166231	0.299761	0.0183608	-4.02911	Low expression
Vocar20003902m.g	1.2792	2.18858	3.58417	3.26999	1.73389	3.42708	0.982968	Constitutive
Vocar20003907m.g	0.0248038	0.0246622	0.291603	0.0219252	0.024733	0.156764	2.66408	Low expression
Vocar20003908m.g	0.0284876	0.0283249	0.0304463	0.0251815	0.0284062	0.0278139	-0.0304006	Low expression
Vocar20003909m.g	0.0221327	0.0220062	0.0236545	0.0195641	0.0220695	0.0216093	-0.0304006	Low expression
Vocar20003920m.g	12.5802	9.95563	321.994	374.621	11.2679	348.307	4.95007	Somatic specific
Vocar20003934m.g	0.00701767	0.00697759	0.0075002	0.00620324	0.00699763	0.00685172	-0.0304006	Low expression
Vocar20003952m.g	1.46273	0.495448	0.0171792	0.0142085	0.979091	0.0156939	-5.96317	Low confidence
Vocar20003954m.g	1.7328	1.40187	0.356587	0.390062	1.56734	0.373324	-2.06981	Low confidence
Vocar20003965m.g	0.050478	0.552087	244.981	766.167	0.301282	505.574	10.7126	Somatic specific
Vocar20003980m.g	2.40101	1.9927	0.0212075	0.192942	2.19686	0.107075	-4.35875	Low confidence
Vocar20003982m.g	3.85108	2.65542	0.0157696	0.0130427	3.25325	0.0144062	-7.81905	Gonidial specific
Vocar20003988m.g	0.0350884	0.034888	0.037501	0.0310162	0.0349882	0.0342586	-0.0304006	Low expression
Vocar20003993m.g	0.77594	0.675669	0.159678	0.259871	0.725805	0.209774	-1.79074	Low confidence
Vocar20004005m.g	5.67357	4.03196	1.54715	1.67701	4.85276	1.61208	-1.58988	Low confidence
Vocar20004013m.g	0.212414	0.595203	0.0206381	0.0170693	0.403808	0.0188537	-4.42075	Low expression
Vocar20004024m.g	0.548209	0.511222	0.00363915	0.243798	0.529715	0.123719	-2.09815	Low confidence
Vocar20004027m.g	0.016826	0.0167299	0.0179829	0.0148733	0.0167779	0.0164281	-0.0304006	Low expression
Vocar20004055m.g	0.0191816	0.0190721	0.0205005	0.186511	0.0191269	0.103506	2.43604	Low expression
Vocar20004088m.g	0.655373	0.174827	0.187922	0.155426	0.4151	0.171674	-1.27379	Low expression
Vocar20004093m.g	0.257847	0.622623	6.57446	5.65466	0.440235	6.11456	3.7959	Somatic specific
Vocar20004124m.g	6.40007	5.87477	3.26771	4.44069	6.13742	3.8542	-0.671201	Constitutive
Vocar20004146m.g	2.69815	2.79887	0.0124834	0.113572	2.74851	0.0630278	-5.44652	Gonidial specific
Vocar20004148m.g	0.0219637	0.0218383	0.0234739	0.0194147	0.021901	0.0214443	-0.0304006	Low expression
Vocar20004167m.g	5.0935	4.67781	0.457107	0.721755	4.88566	0.589431	-3.05116	Low confidence
Vocar20004174m.g	16.2766	15.9072	9.81946	18.3193	16.0919	14.0694	-0.193774	Constitutive
Vocar20004192m.g	0.00896338	0.00891219	0.00957969	0.00792314	0.00893778	0.00875142	-0.0304006	Low expression
Vocar20004194m.g	0.0208496	0.0207305	0.245115	0.0184299	0.0207901	0.131773	2.66408	Low expression
Vocar20004201m.g	27.037	24.1746	19.3797	26.029	25.6058	22.7044	-0.173501	Constitutive
Vocar20004203m.g	0.00544933	0.0054182	0.995907	0.968199	0.00543377	0.982053	7.4977	Somatic specific
Vocar20004239m.g	2.69525	1.04265	0.00926229	0.467298	1.86895	0.23828	-2.97149	Low confidence
Vocar20004245m.g	0.00767265	0.00762883	0.00820022	0.00678221	0.00765074	0.00749121	-0.0304006	Low expression
Vocar20004247m.g	9.37893	5.99884	1.91895	2.77006	7.68888	2.3445	-1.71349	Low confidence
Vocar20004248m.g	0.00885306	0.0088025	0.00946179	0.00782563	0.00882778	0.00864371	-0.0304006	Low expression
Vocar20004251m.g	0.0106961	0.010635	0.0114315	0.00945475	0.0106655	0.0104431	-0.0304006	Low expression
Vocar20004252m.g	0.0195731	0.0194613	0.0209189	0.0173016	0.0195172	0.0191102	-0.0304006	Low expression
Vocar20004253m.g	0.0342529	0.0340573	0.0366081	0.0302777	0.0341551	0.0334429	-0.0304006	Low expression
Vocar20004254m.g	0.0284876	0.0283249	0.0304463	0.0251815	0.0284062	0.0278139	-0.0304006	Low expression
Vocar20004256m.g	0.0141041	0.0140236	0.0150739	0.0124673	0.0140639	0.0137706	-0.0304006	Low expression
Vocar20004259m.g	0.0124556	0.0123845	0.013312	0.0110101	0.01242	0.0121611	-0.0304006	Low expression
Vocar20004260m.g	0.0105781	0.0105177	0.0113054	0.00935047	0.0105479	0.010328	-0.0304006	Low expression
Vocar20004261m.g	0.0146798	0.014596	0.0156892	0.0129762	0.0146379	0.0143327	-0.0304006	Low expression
Vocar20004317m.g	0.0268901	0.0267366	0.0287391	0.0237694	0.0268134	0.0262543	-0.0304006	Low expression
Vocar20004335m.g	0.135836	0.13506	0.145175	0.229227	0.135448	0.187201	0.466854	Low expression
Vocar20004351m.g	0.113848	0.0102907	0.0110614	0.00914866	0.0620693	0.0101051	-2.6188	Low expression
Vocar20004355m.g	0.0224785	0.0223501	0.0240241	0.0198698	0.0224143	0.0219469	-0.0304006	Low expression
Vocar20004396m.g	0.0105781	0.0105177	0.12436	0.00935047	0.0105479	0.0668552	2.66408	Low expression
Vocar20004403m.g	0.0117439	0.0116768	0.0125514	0.0103809	0.0117103	0.0114661	-0.0304006	Low expression
Vocar20004432m.g	1.01966	0.612314	1.52136	1.9722	0.815985	1.74678	1.09808	Constitutive
Vocar20004440m.g	0.209377	0.342492	0.0794035	0.304483	0.275934	0.191943	-0.523645	Constitutive
Vocar20004441m.g	1.52325	0.953604	5.44671	3.6737	1.23843	4.5602	1.88059	Low confidence
Vocar20004462m.g	0.0155527	0.324741	0.681504	0.563657	0.170147	0.622581	1.87148	Low expression
Vocar20004468m.g	3.88194	3.85976	3.77282	3.74243	3.87085	3.75762	-0.0428295	Constitutive
Vocar20004481m.g	0.0224785	0.245851	0.0240241	0.0198698	0.134165	0.0219469	-2.61192	Low expression
Vocar20004495m.g	0.466987	0.31454	0.0160999	0.0133159	0.390764	0.0147079	-4.73163	Low expression
Vocar20004513m.g	0.856079	0.992271	15.9786	22.9569	0.924175	19.4677	4.39678	Somatic specific
Vocar20004528m.g	4.17143	3.11357	0.506339	0.623064	3.6425	0.564702	-2.68937	Gonidial specific
Vocar20004536m.g	0.0261568	0.0260074	0.0279553	0.0231212	0.0260821	0.0255382	-0.0304006	Low expression
Vocar20004588m.g	5.43021	5.80956	0.447399	0.422151	5.61989	0.434775	-3.6922	Gonidial specific
Vocar20004592m.g	1.91606	2.84824	8.33313	9.74291	2.38215	9.03802	1.92374	Low confidence
Vocar20004605m.g	0.011792	0.0117246	0.0126028	0.0104235	0.0117583	0.0115131	-0.0304006	Low expression
Vocar20004623m.g	0.539483	0.280973	0.0274561	0.249791	0.410228	0.138624	-1.56525	Low expression
Vocar20004626m.g	1.1343	2.22813	1.21229	1.73631	1.68122	1.4743	-0.189473	Constitutive
Vocar20004635m.g	0.173627	0.090428	0.00883644	0.00730842	0.132027	0.00807243	-4.03169	Low expression
Vocar20004649m.g	0.0736039	0.339306	0.293205	0.360798	0.206455	0.327002	0.663472	Constitutive
Vocar20004658m.g	0.771026	0.579642	4.84376	7.16454	0.675334	6.00415	3.15229	Somatic specific
Vocar20004671m.g	0.0268901	0.0267366	0.0287391	0.0237694	0.0268134	0.0262543	-0.0304006	Low expression
Vocar20004677m.g	4.123	4.18468	1.29172	3.49297	4.15384	2.39235	-0.796022	Constitutive
Vocar20004707m.g	1.28255	0.659721	0.923456	2.14333	0.971137	1.53339	0.658982	Constitutive
Vocar20004717m.g	0.482133	0.324741	0.0166221	0.0137477	0.403437	0.0151849	-4.73163	Low expression
Vocar20004721m.g	0.275215	0.273643	2.43332	1.79139	0.274429	2.11236	2.94435	Low confidence
Vocar20004734m.g	0.411035	0.408687	0.0399361	0.0330302	0.409861	0.0364832	-3.48983	Low expression
Vocar20004753m.g	0.017229	0.0171306	0.0184137	0.0152295	0.0171798	0.0168216	-0.0304006	Low expression
Vocar20004758m.g	0.008413	0.00836495	0.00899147	0.00743663	0.00838897	0.00821405	-0.0304006	Low expression
Vocar20004760m.g	0.0129606	0.0128865	0.0138517	0.0114564	0.0129236	0.0126541	-0.0304006	Low expression
Vocar20004762m.g	0.165705	0.0149781	0.0160999	0.0133159	0.0903416	0.0147079	-2.6188	Low expression
Vocar20004763m.g	4.70468	6.6108	10.0148	4.15869	5.65774	7.08674	0.324896	Constitutive
Vocar20004764m.g	0.0248038	0.0246622	0.0265093	0.0219252	0.024733	0.0242173	-0.0304006	Low expression
Vocar20004765m.g	0.0219637	0.0218383	0.727691	0.601856	0.021901	0.664774	4.9238	Low expression
Vocar20004769m.g	0.0143147	0.0142329	0.0152989	0.0126534	0.0142738	0.0139761	-0.0304006	Low expression
Vocar20004782m.g	2.61935	2.88244	0.408461	0.667418	2.75089	0.537939	-2.35438	Low confidence
Vocar20004786m.g	0.175137	0.00829221	0.0980461	0.228531	0.0917144	0.163289	0.832203	Low expression
Vocar20004793m.g	0.00701767	0.00697759	0.0075002	0.00620324	0.00699763	0.00685172	-0.0304006	Low expression
Vocar20004800m.g	0.0107628	0.0107013	0.0115028	0.0095137	0.010732	0.0105082	-0.0304006	Low expression
Vocar20004806m.g	0.515576	0.181901	0.551026	0.308728	0.348739	0.429877	0.301778	Low expression
Vocar20004807m.g	0.158248	0.0143041	0.0153754	0.0127166	0.0862763	0.014046	-2.6188	Low expression
Vocar20004812m.g	0.272861	0.734503	5.48393	6.88875	0.503682	6.18634	3.6185	Somatic specific
Vocar20004849m.g	4.45151	2.7096	1.19928	1.6459	3.58055	1.42259	-1.33166	Low confidence
Vocar20004861m.g	0.032696	0.0325092	0.0349441	0.0289015	0.0326026	0.0319228	-0.0304006	Low expression
Vocar20004872m.g	0.0558196	0.00504553	0.00542342	0.00448559	0.0304325	0.00495451	-2.6188	Low expression
Vocar20004873m.g	12.1004	9.38849	0.362192	0.76946	10.7444	0.565826	-4.24709	Gonidial specific
Vocar20004880m.g	2.95071	3.54254	0.0130855	0.0108227	3.24662	0.0119541	-8.08529	Gonidial specific
Vocar20004885m.g	0.613275	0.277923	0.833794	0.480639	0.445599	0.657217	0.560623	Constitutive
Vocar20004888m.g	0.564693	0.0267366	0.0287391	0.0237694	0.295715	0.0262543	-3.49358	Low expression
Vocar20004890m.g	0.224618	0.223335	0.0114315	0.00945475	0.223976	0.0104431	-4.42272	Low expression
Vocar20004922m.g	2.59466	2.57984	0.0274561	0.249791	2.58725	0.138624	-4.22217	Low confidence
Vocar20004950m.g	0.00882591	0.0087755	0.00943276	0.00780162	0.0088007	0.00861719	-0.0304006	Low expression
Vocar20004969m.g	2.225	1.27089	53.6481	52.6009	1.74795	53.1245	4.92564	Somatic specific
Vocar20005001m.g	6.9876	7.13777	4.81184	4.57123	7.06268	4.69153	-0.590157	Constitutive
Vocar20005016m.g	0.12831	0.0115979	11.1077	9.90867	0.0699537	10.5082	7.2309	Somatic specific
Vocar20005024m.g	0.0399617	0.0397335	0.0427095	0.035324	0.0398476	0.0390167	-0.0304006	Low expression
Vocar20005026m.g	2.76348	4.28027	0.953118	0.982945	3.52187	0.968031	-1.86322	Low confidence
Vocar20005037m.g	17.479	19.5219	2.55785	2.61685	18.5005	2.58735	-2.83801	Gonidial specific
Vocar20005056m.g	0.0226555	0.247787	0.0242132	0.0200262	0.135221	0.0221197	-2.61192	Low expression
Vocar20005067m.g	0.0316181	0.0314375	0.0337921	0.0279487	0.0315278	0.0308704	-0.0304006	Low expression
Vocar20005068m.g	0.165705	0.164759	0.0160999	0.54595	0.165232	0.281025	0.766205	Low expression
Vocar20005069m.g	0.0243834	0.0242442	0.02606	0.0215536	0.0243138	0.0238068	-0.0304006	Low expression
Vocar20005072m.g	0.00949586	0.00944163	0.0101488	0.00839382	0.00946874	0.0092713	-0.0304006	Low expression
Vocar20005081m.g	0.0110239	0.010961	0.0117819	0.00974455	0.0109924	0.0107632	-0.0304006	Low expression
Vocar20005092m.g	22.591	14.0334	6.09064	8.15506	18.3122	7.12285	-1.36228	Low confidence
Vocar20005107m.g	0.0126195	0.0125474	0.0134872	0.011155	0.0125835	0.0123211	-0.0304006	Low expression
Vocar20005114m.g	0.21707	0.215831	18.3368	22.841	0.21645	20.5889	6.57169	Somatic specific
Vocar20005121m.g	0.491237	0.0232586	0.0250007	0.0206775	0.257248	0.0228391	-3.49358	Low expression
Vocar20005126m.g	0.0107628	0.0107013	0.0115028	0.0095137	0.010732	0.0105082	-0.0304006	Low expression
Vocar20005136m.g	155.695	123.281	30.9952	33.986	139.488	32.4906	-2.10204	Gonidial biased
Vocar20005142m.g	0.0368878	0.0366771	0.0394241	0.0326068	0.0367824	0.0360154	-0.0304006	Low expression
Vocar20005172m.g	8.2618	5.76249	1.36182	4.75966	7.01215	3.06074	-1.19598	Low confidence
Vocar20005179m.g	0.386652	0.245905	5.88584	9.36351	0.316278	7.62468	4.59141	Somatic specific
Vocar20005204m.g	24.1226	20.0439	12.367	14.2186	22.0833	13.2928	-0.732307	Constitutive
Vocar20005207m.g	0.16356	0.162626	18.9523	18.5666	0.163093	18.7595	6.84578	Somatic specific
Vocar20005211m.g	0.147896	0.280734	0.0143695	0.0118847	0.214315	0.0131271	-4.02911	Low expression
Vocar20005229m.g	0.134109	0.0121221	2.48873	0.872922	0.0731155	1.68083	4.52285	Low confidence
Vocar20005238m.g	0.241066	0.0850512	9.06733	12.7235	0.163059	10.8954	6.06219	Somatic specific
Vocar20005253m.g	0.00661436	0.00657658	0.431218	0.298183	0.00659547	0.364701	5.78909	Low confidence
Vocar20005265m.g	0.268218	0.0242442	0.02606	0.0215536	0.146231	0.0238068	-2.6188	Low expression
Vocar20005267m.g	0.023977	0.0238401	0.0256257	0.0211944	0.0239086	0.02341	-0.0304006	Low expression
Vocar20005269m.g	29.589	28.6468	28.2991	8.283	29.1179	18.291	-0.670769	Constitutive
Vocar20005275m.g	0.042944	0.0426987	0.0458967	0.0379601	0.0428213	0.0419284	-0.0304006	Low expression
Vocar20005277m.g	0.0180959	0.0179925	0.0193401	0.175954	0.0180442	0.0976468	2.43604	Low expression
Vocar20005279m.g	0.0279344	0.0277749	0.0298552	0.0246925	0.0278546	0.0272738	-0.0304006	Low expression
Vocar20005280m.g	0.00919248	0.00913998	0.00982454	0.00812565	0.00916623	0.0089751	-0.0304006	Low expression
Vocar20005281m.g	0.0256897	0.025543	0.0274561	0.0227083	0.0256163	0.0250822	-0.0304006	Low expression
Vocar20005282m.g	0.0232036	0.0230711	0.024799	0.0205107	0.0231373	0.0226549	-0.0304006	Low expression
Vocar20005283m.g	0.0355215	0.0353187	0.037964	0.0313991	0.0354201	0.0346815	-0.0304006	Low expression
Vocar20005284m.g	0.00899139	0.00894004	0.00960963	0.0079479	0.00896572	0.00877876	-0.0304006	Low expression
Vocar20005285m.g	0.0124556	0.0123845	0.013312	0.0110101	0.01242	0.0121611	-0.0304006	Low expression
Vocar20005286m.g	0.0127312	0.0126585	0.0136066	0.0112537	0.0126948	0.0124301	-0.0304006	Low expression
Vocar20005287m.g	0.0119388	0.0118706	0.0127597	0.0105532	0.0119047	0.0116565	-0.0304006	Low expression
Vocar20005288m.g	0.0167282	0.0166326	0.0178784	0.0147868	0.0166804	0.0163326	-0.0304006	Low expression
Vocar20005289m.g	0.0149857	0.0149001	0.016016	0.0132465	0.0149429	0.0146313	-0.0304006	Low expression
Vocar20005290m.g	0.0143862	0.0143041	0.0153754	0.0127166	0.0143451	0.014046	-0.0304006	Low expression
Vocar20005291m.g	0.0302868	0.0301138	0.0323693	0.0267719	0.0302003	0.0295706	-0.0304006	Low expression
Vocar20005292m.g	0.0158964	0.0158056	0.0169894	0.0140515	0.015851	0.0155205	-0.0304006	Low expression
Vocar20005293m.g	0.0167282	0.0166326	0.0178784	0.0147868	0.0166804	0.0163326	-0.0304006	Low expression
Vocar20005294m.g	0.00524088	0.00521095	0.00560124	0.00463266	0.00522592	0.00511695	-0.0304006	Low expression
Vocar20005295m.g	0.0100956	0.0100379	0.0107898	0.00892396	0.0100668	0.00985686	-0.0304006	Low expression
Vocar20005296m.g	0.0115552	0.0114892	0.0123497	0.0102142	0.0115222	0.0112819	-0.0304006	Low expression
Vocar20005297m.g	0.0118405	0.0117729	0.0126547	0.0104664	0.0118067	0.0115605	-0.0304006	Low expression
Vocar20005298m.g	0.0133825	0.0133061	0.0143027	0.0118294	0.0133443	0.0130661	-0.0304006	Low expression
Vocar20005299m.g	0.0282083	0.0280472	0.0301479	0.0249346	0.0281277	0.0275412	-0.0304006	Low expression
Vocar20005300m.g	0.00808215	0.00803599	0.00863787	0.00714418	0.00805907	0.00789102	-0.0304006	Low expression
Vocar20005301m.g	0.0266412	0.026489	0.028473	0.0235493	0.0265651	0.0260112	-0.0304006	Low expression
Vocar20005302m.g	0.0205518	0.0204344	0.0219649	0.0181666	0.0204931	0.0200657	-0.0304006	Low expression
Vocar20005303m.g	0.0195731	0.0194613	0.0209189	0.0173016	0.0195172	0.0191102	-0.0304006	Low expression
Vocar20005304m.g	0.023584	0.0234493	0.0252056	0.020847	0.0235166	0.0230263	-0.0304006	Low expression
Vocar20005305m.g	0.0100603	0.0100028	0.010752	0.00889276	0.0100316	0.00982239	-0.0304006	Low expression
Vocar20005306m.g	0.016826	0.0167299	0.0179829	0.0148733	0.0167779	0.0164281	-0.0304006	Low expression
Vocar20005307m.g	0.00949586	0.00944163	0.0101488	0.00839382	0.00946874	0.0092713	-0.0304006	Low expression
Vocar20005309m.g	0.0108575	0.0107955	0.0116041	0.00959747	0.0108265	0.0106008	-0.0304006	Low expression
Vocar20005310m.g	0.0316181	0.0314375	0.0337921	0.0279487	0.0315278	0.0308704	-0.0304006	Low expression
Vocar20005311m.g	0.00838847	0.00834056	0.00896525	0.00741495	0.00836451	0.0081901	-0.0304006	Low expression
Vocar20005312m.g	0.0130192	0.0129449	0.0139144	0.0115083	0.012982	0.0127113	-0.0304006	Low expression
Vocar20005313m.g	0.141927	0.0128288	0.0137896	0.0114051	0.0773778	0.0125973	-2.6188	Low expression
Vocar20005314m.g	3.12875	1.71049	1.19348	2.49886	2.41962	1.84617	-0.390244	Constitutive
Vocar20005317m.g	0.00495223	0.00492395	0.111148	0.0481525	0.00493809	0.07965	4.01165	Low expression
Vocar20005318m.g	0.795028	0.414065	0.849693	1.37206	0.604547	1.11088	0.877773	Low expression
Vocar20005321m.g	0.0399617	0.0397335	0.0427095	0.035324	0.0398476	0.0390167	-0.0304006	Low expression
Vocar20005322m.g	0.372349	0.0336566	0.0361774	0.0299215	0.203003	0.0330495	-2.6188	Low expression
Vocar20005323m.g	0.00910521	0.0090532	0.00973127	0.00804851	0.0090792	0.00888989	-0.0304006	Low expression
Vocar20005324m.g	0.0319694	0.0317868	0.0341676	0.0282592	0.0318781	0.0312134	-0.0304006	Low expression
Vocar20005328m.g	0.92911	1.22181	0.0320321	0.026493	1.07546	0.0292626	-5.19975	Low expression
Vocar20005330m.g	0.0156372	0.0155479	0.0167124	0.0138224	0.0155925	0.0152674	-0.0304006	Low expression
Vocar20005331m.g	0.0156372	0.0155479	0.0167124	0.0138224	0.0155925	0.0152674	-0.0304006	Low expression
Vocar20005334m.g	0.0355215	0.0353187	0.037964	0.0313991	0.0354201	0.0346815	-0.0304006	Low expression
Vocar20005335m.g	0.023018	0.0228865	0.0246006	0.0203466	0.0229522	0.0224736	-0.0304006	Low expression
Vocar20005336m.g	0.116359	0.115695	0.0113054	0.00935047	0.116027	0.010328	-3.48983	Low expression
Vocar20005338m.g	0.0138329	0.0137539	0.014784	0.0122275	0.0137934	0.0135058	-0.0304006	Low expression
Vocar20005339m.g	0.016925	0.0168283	0.0180887	0.0149608	0.0168766	0.0165247	-0.0304006	Low expression
Vocar20005340m.g	0.023018	0.0228865	0.0246006	0.0203466	0.0229522	0.0224736	-0.0304006	Low expression
Vocar20005341m.g	0.0110663	0.0110031	0.0118272	0.00978203	0.0110347	0.0108046	-0.0304006	Low expression
Vocar20005343m.g	0.0116488	0.0115822	0.0124497	0.0102969	0.0116155	0.0113733	-0.0304006	Low expression
Vocar20005346m.g	0.0355215	0.0353187	0.037964	0.0313991	0.0354201	0.0346815	-0.0304006	Low expression
Vocar20005347m.g	0.0199809	0.0198668	0.0213547	0.017662	0.0199238	0.0195084	-0.0304006	Low expression
Vocar20005348m.g	0.0174378	0.0173383	0.0186369	0.0154141	0.0173881	0.0170255	-0.0304006	Low expression
Vocar20005349m.g	0.0202623	0.0201466	0.0216555	0.0179108	0.0202044	0.0197831	-0.0304006	Low expression
Vocar20005350m.g	0.0243834	0.0242442	0.02606	0.0215536	0.0243138	0.0238068	-0.0304006	Low expression
Vocar20005351m.g	0.00691646	0.00687695	0.00739202	0.00611377	0.0068967	0.0067529	-0.0304006	Low expression
Vocar20005354m.g	0.0201206	0.0200057	0.0215041	0.0177855	0.0200631	0.0196448	-0.0304006	Low expression
Vocar20005379m.g	0.0150641	0.0149781	0.0160999	0.0133159	0.0150211	0.0147079	-0.0304006	Low expression
Vocar20005382m.g	2.82545	1.89386	0.129153	0.00508666	2.35966	0.06712	-5.13569	Gonidial specific
Vocar20005420m.g	0.00607014	0.00603547	0.00648751	0.00536567	0.0060528	0.00592659	-0.0304006	Low expression
Vocar20005425m.g	0.0141041	0.0140236	0.0150739	0.0124673	0.0140639	0.0137706	-0.0304006	Low expression
Vocar20005440m.g	1.95782	1.08625	0.589583	0.105175	1.52204	0.347379	-2.13142	Low confidence
Vocar20005444m.g	0.0141736	0.0140927	0.0151482	0.0125287	0.0141331	0.0138384	-0.0304006	Low expression
Vocar20005456m.g	0.147896	0.0133683	0.0143695	0.130732	0.080632	0.0725507	-0.152364	Low expression
Vocar20005472m.g	0.0282083	0.0280472	0.0301479	0.0249346	0.0281277	0.0275412	-0.0304006	Low expression
Vocar20005473m.g	0.0250195	0.0248766	0.0267398	0.0221159	0.0249481	0.0244279	-0.0304006	Low expression
Vocar20005492m.g	0.254946	0.736327	4.81373	3.33745	0.495637	4.07559	3.03966	Somatic specific
Vocar20005503m.g	0.0378585	0.0376423	0.0404616	0.0334649	0.0377504	0.0369632	-0.0304006	Low expression
Vocar20005512m.g	0.946908	0.552451	0.00836377	0.767841	0.74968	0.388102	-0.949837	Low confidence
Vocar20005518m.g	0.00826795	0.00822072	0.00883644	0.00730842	0.00824434	0.00807243	-0.0304006	Low expression
Vocar20005523m.g	0.135255	0.0122257	0.0131414	0.0108689	0.0737404	0.0120051	-2.6188	Low expression
Vocar20005525m.g	0.0248038	0.0246622	0.0265093	0.0219252	0.024733	0.0242173	-0.0304006	Low expression
Vocar20005533m.g	0.00928144	0.00922843	0.00991962	0.00820429	0.00925493	0.00906195	-0.0304006	Low expression
Vocar20005537m.g	0.0928144	0.00297691	0.0671974	0.267301	0.0478956	0.167249	1.80403	Low confidence
Vocar20005544m.g	0.286328	0.0763809	0.00746379	0.00617313	0.181354	0.00681846	-4.73322	Low expression
Vocar20005551m.g	0.0416992	0.041461	0.0445664	0.0368598	0.0415801	0.0407131	-0.0304006	Low expression
Vocar20005561m.g	0.0166315	0.0165365	0.017775	0.0147013	0.016584	0.0162382	-0.0304006	Low expression
Vocar20005562m.g	0.75327	0.503405	4.89637	5.4687	0.628337	5.18254	3.04405	Somatic specific
Vocar20005566m.g	0.213849	0.212628	0.0207776	0.0171847	0.213239	0.0189811	-3.48983	Low expression
Vocar20005589m.g	0.13468	0.13391	0.0130855	0.119049	0.134295	0.0660674	-1.02339	Low expression
Vocar20005606m.g	0.0266412	0.026489	0.313203	0.259043	0.0265651	0.286123	3.42903	Low expression
Vocar20005607m.g	0.0167282	0.0166326	0.0178784	0.0147868	0.0166804	0.0163326	-0.0304006	Low expression
Vocar20005613m.g	0.00402976	0.00400674	0.00430684	0.00356208	0.00401825	0.00393446	-0.0304006	Low expression
Vocar20005663m.g	0.0154691	0.0153807	0.0165327	0.150412	0.0154249	0.0834723	2.43604	Low expression
Vocar20005680m.g	0.0183264	0.0182217	0.0195865	0.0161995	0.0182741	0.017893	-0.0304006	Low expression
Vocar20005692m.g	0.0261568	0.0260074	0.0279553	0.0231212	0.0260821	0.0255382	-0.0304006	Low expression
Vocar20005697m.g	0.015809	0.0157188	0.016896	0.0139743	0.0157639	0.0154352	-0.0304006	Low expression
Vocar20005700m.g	0.145851	0.0131835	0.15588	0.0117204	0.0795173	0.0838	0.0756822	Low expression
Vocar20005720m.g	0.0268901	0.0267366	0.0287391	0.0237694	0.0268134	0.0262543	-0.0304006	Low expression
Vocar20005731m.g	0.868281	0.0169279	0.200153	0.0150493	0.442604	0.107601	-2.04032	Low expression
Vocar20005746m.g	3.2101	2.23767	0.0817244	0.120606	2.72388	0.101165	-4.75088	Gonidial specific
Vocar20005748m.g	0.0146798	0.014596	0.0156892	0.0129762	0.0146379	0.0143327	-0.0304006	Low expression
Vocar20005751m.g	0.376255	0.227398	0.00788482	0.136948	0.301827	0.0724166	-2.05933	Low confidence
Vocar20005772m.g	0.0126195	0.0125474	0.0134872	0.011155	0.0125835	0.0123211	-0.0304006	Low expression
Vocar20005774m.g	0.361809	0.359743	0.939097	1.0813	0.360776	1.0102	1.48546	Low confidence
Vocar20005782m.g	0.0319694	0.0317868	0.0341676	0.0282592	0.0318781	0.0312134	-0.0304006	Low expression
Vocar20005787m.g	0.00375619	0.00373474	0.00401447	0.00332027	0.00374547	0.00366737	-0.0304006	Low expression
Vocar20005788m.g	0.0166315	0.0165365	0.195525	0.0147013	0.016584	0.105113	2.66408	Low expression
Vocar20005789m.g	0.0108987	0.0108364	0.011648	0.00963382	0.0108675	0.0106409	-0.0304006	Low expression
Vocar20005791m.g	0.00767265	0.00762883	0.00820022	0.00678221	0.00765074	0.00749121	-0.0304006	Low expression
Vocar20005792m.g	0.00869258	0.00864294	0.00929028	0.0845215	0.00866776	0.0469059	2.43604	Low expression
Vocar20005793m.g	0.524708	0.292388	0.0677874	0.00509685	0.408548	0.0364421	-3.48683	Low confidence
Vocar20005795m.g	0.0159847	0.0158934	0.0170838	0.0141296	0.015939	0.0156067	-0.0304006	Low expression
Vocar20005796m.g	0.0330718	0.0328829	0.0353458	0.0292337	0.0329773	0.0322897	-0.0304006	Low expression
Vocar20005807m.g	0.0217973	0.0216728	0.0232961	0.0192676	0.0217351	0.0212819	-0.0304006	Low expression
Vocar20005808m.g	0.00985358	0.0097973	0.0105311	0.00871003	0.00982544	0.00962056	-0.0304006	Low expression
Vocar20005811m.g	0.0486918	0.0484137	2.37018	3.17329	0.0485528	2.77173	5.83509	Somatic specific
Vocar20005814m.g	0.40255	0.203406	13.4076	21.7641	0.302978	17.5859	5.85906	Somatic specific
Vocar20005823m.g	0.0130784	0.0130037	0.0139776	0.0115606	0.013041	0.0127691	-0.0304006	Low expression
Vocar20005824m.g	0.00949586	0.00944163	0.0101488	0.00839382	0.00946874	0.0092713	-0.0304006	Low expression
Vocar20005826m.g	0.40915	0.013123	0.0141059	0.0116666	0.211136	0.0128863	-4.03427	Low expression
Vocar20005827m.g	0.0199809	0.0198668	0.0213547	0.017662	0.0199238	0.0195084	-0.0304006	Low expression
Vocar20005829m.g	35.0324	34.4457	41.1812	10.3452	34.7391	25.7632	-0.43125	Constitutive
Vocar20005831m.g	0.0116018	0.242246	0.26039	0.0102554	0.126924	0.135323	0.0924383	Low expression
Vocar20005832m.g	2.87725	2.08762	1.13584	3.68897	2.48243	2.41241	-0.0412815	Constitutive
Vocar20005836m.g	0.0284876	0.0283249	0.0304463	0.0251815	0.0284062	0.0278139	-0.0304006	Low expression
Vocar20005844m.g	0.0157227	0.0156329	0.0168037	0.013898	0.0156778	0.0153508	-0.0304006	Low expression
Vocar20005848m.g	0.0263967	0.288706	0.0282118	0.0233333	0.157551	0.0257725	-2.61192	Low expression
Vocar20005853m.g	1.21384	0.610903	0.016016	0.0132465	0.91237	0.0146313	-5.96249	Low confidence
Vocar20005855m.g	1.189	0.986262	0.0772281	0.00580669	1.08763	0.0415174	-4.71133	Gonidial specific
Vocar20005860m.g	0.00691646	0.00687695	0.00739202	0.00611377	0.0068967	0.0067529	-0.0304006	Low expression
Vocar20005866m.g	0.23977	0.0216728	0.0232961	0.0192676	0.130722	0.0212819	-2.6188	Low expression
Vocar20005867m.g	0.858338	0.613031	0.917356	0.331274	0.735685	0.624315	-0.236813	Constitutive
Vocar20005868m.g	0.0113277	0.011263	0.0121066	0.0100131	0.0112954	0.0110599	-0.0304006	Low expression
Vocar20005869m.g	0.0411035	0.0408687	0.0439297	0.0363333	0.0409861	0.0401315	-0.0304006	Low expression
Vocar20005870m.g	0.0271438	0.0269888	0.0290102	0.0239937	0.0270663	0.0265019	-0.0304006	Low expression
Vocar20005872m.g	0.0107762	0.0107147	0.0115172	0.00952558	0.0107454	0.0105214	-0.0304006	Low expression
Vocar20005890m.g	0.156707	0.104726	0.359675	0.388312	0.130717	0.373993	1.51657	Low confidence
Vocar20005902m.g	0.0934845	0.0699998	0.124582	0.0826352	0.0817422	0.103609	0.341992	Constitutive
Vocar20005903m.g	0.196898	0.258926	0.0746708	0.117903	0.227912	0.0962867	-1.24307	Low confidence
Vocar20005917m.g	0.102064	0.00483245	0.161026	0.176143	0.0534484	0.168584	1.65725	Low expression
Vocar20005932m.g	0.28813	0.528585	0.48143	0.326436	0.408357	0.403933	-0.0157167	Constitutive
Vocar20005934m.g	1.99909	1.36696	2.32929	2.69907	1.68302	2.51418	0.579034	Constitutive
Vocar20005936m.g	2.5076	2.19528	8.97966	11.3125	2.35144	10.1461	2.10931	Low confidence
Vocar20005942m.g	0.636023	0.0301138	0.0323693	0.0267719	0.333068	0.0295706	-3.49358	Low expression
Vocar20005953m.g	0.00400173	0.00397888	0.00427689	0.00353731	0.0039903	0.0039071	-0.0304006	Low expression
Vocar20005970m.g	0.0122436	0.13391	0.0130855	0.119049	0.073077	0.0660674	-0.145478	Low expression
Vocar20005992m.g	0.391035	0.148801	0.00515953	0.00426733	0.269918	0.00471343	-5.8396	Low confidence
Vocar20006027m.g	2.60249	3.34647	0.00815671	0.00674623	2.97448	0.00745147	-8.6409	Gonidial specific
Vocar20006033m.g	1.07807	0.64599	0.312849	0.63741	0.862032	0.47513	-0.85942	Low confidence
Vocar20006048m.g	0.00604463	0.00601011	0.00646025	0.0587744	0.00602737	0.0326173	2.43604	Low expression
Vocar20006058m.g	0.0359656	0.0357602	0.0384385	0.0317916	0.0358629	0.0351151	-0.0304006	Low expression
Vocar20006067m.g	0.457408	0.308087	0.0157696	0.0130427	0.382748	0.0144062	-4.73163	Low expression
Vocar20006070m.g	0.0135933	0.0135156	0.0145279	0.0120157	0.0135545	0.0132718	-0.0304006	Low expression
Vocar20006074m.g	0.0309381	0.0307614	0.0330654	0.0273476	0.0308498	0.0302065	-0.0304006	Low expression
Vocar20006094m.g	0.00705207	0.0070118	0.00753696	0.00623365	0.00703193	0.00688531	-0.0304006	Low expression
Vocar20006099m.g	0.171199	0.170221	0.00590227	0.200147	0.17071	0.103025	-0.728559	Low expression
Vocar20006112m.g	0.00931147	0.101841	0.00995172	0.00823084	0.0555763	0.00909128	-2.61192	Low expression
Vocar20006129m.g	0.0123487	0.0122782	0.0131978	0.0109156	0.0123134	0.0120567	-0.0304006	Low expression
Vocar20006137m.g	0.023018	0.0228865	0.0246006	0.0203466	0.0229522	0.0224736	-0.0304006	Low expression
Vocar20006138m.g	0.18401	0.681938	0.55423	0.162655	0.432974	0.358442	-0.272539	Low expression
Vocar20006142m.g	0.0717603	0.105327	15.6712	25.5269	0.0885435	20.5991	7.86198	Somatic specific
Vocar20006144m.g	0.0211562	0.0210354	0.0226109	0.0187009	0.0210958	0.0206559	-0.0304006	Low expression
Vocar20006202m.g	0.00824426	0.00819717	0.00881112	0.00728747	0.00822071	0.0080493	-0.0304006	Low expression
Vocar20006205m.g	0.00607014	0.00603547	0.00648751	0.00536567	0.0060528	0.00592659	-0.0304006	Low expression
Vocar20006223m.g	0.974934	1.44223	0.533692	0.861789	1.20858	0.69774	-0.792552	Constitutive
Vocar20006228m.g	0.0125279	0.13702	0.147283	0.121814	0.074774	0.134548	0.847516	Low expression
Vocar20006245m.g	0.486128	0.837023	14.3321	17.0941	0.661576	15.7131	4.56992	Somatic specific
Vocar20006249m.g	0.410405	0.671326	8.50364	10.0758	0.540865	9.28972	4.10229	Somatic specific
Vocar20006259m.g	0.0148312	0.0147465	0.17436	0.0131099	0.0147888	0.0937351	2.66408	Low expression
Vocar20006260m.g	0.0274023	0.0272458	0.0292865	0.266444	0.0273241	0.147865	2.43604	Low expression
Vocar20006262m.g	0.499051	0.373682	17.4562	2.23835	0.436367	9.84727	4.49611	Somatic specific
Vocar20006263m.g	0.010736	0.0106747	0.0114742	0.00949003	0.0107053	0.0104821	-0.0304006	Low expression
Vocar20006264m.g	0.564731	0.465873	1.08817	0.729962	0.515302	0.909068	0.81897	Constitutive
Vocar20006269m.g	0.0154691	0.0153807	0.0165327	0.0136738	0.0154249	0.0151033	-0.0304006	Low expression
Vocar20006271m.g	0.0125098	0.0124383	0.0133699	0.011058	0.012474	0.0122139	-0.0304006	Low expression
Vocar20006274m.g	0.0221327	0.0220062	0.0236545	0.0195641	0.0220695	0.0216093	-0.0304006	Low expression
Vocar20006276m.g	0.0173328	0.0172338	0.0185246	0.0153213	0.0172833	0.0169229	-0.0304006	Low expression
Vocar20006277m.g	1.68804	1.44033	13.0638	19.7999	1.56418	16.4318	3.39301	Somatic specific
Vocar20006278m.g	0.00896338	0.00891219	0.00957969	0.00792314	0.00893778	0.00875142	-0.0304006	Low expression
Vocar20006280m.g	35.3854	29.3679	0.0100822	0.0917266	32.3766	0.0509044	-9.31295	Gonidial specific
Vocar20006281m.g	0.959082	0.753896	2.42035	5.33078	0.856489	3.87557	2.1779	Low confidence
Vocar20006282m.g	0.016074	0.0159822	0.0171792	0.0142085	0.0160281	0.0156939	-0.0304006	Low expression
Vocar20006292m.g	5.13062	3.80516	69.2739	81.9051	4.46789	75.5895	4.08052	Somatic specific
Vocar20006318m.g	0.00569752	0.00566498	0.00608927	0.105762	0.00568124	0.0559257	3.29923	Low expression
Vocar20006324m.g	0.627484	0.928242	0.179925	0.284095	0.777863	0.23201	-1.74533	Low confidence
Vocar20006335m.g	0.0388817	0.0386596	0.0415551	0.0343693	0.0387707	0.0379622	-0.0304006	Low expression
Vocar20006336m.g	0.0274023	0.0272458	0.0292865	0.0242222	0.0273241	0.0267543	-0.0304006	Low expression
Vocar20006338m.g	0.0135719	0.0134944	0.0145051	0.0119968	0.0135332	0.013251	-0.0304006	Low expression
Vocar20006347m.g	2.07488	1.68906	2.55252	3.0531	1.88197	2.80281	0.574631	Constitutive
Vocar20006382m.g	0.00607014	0.00603547	0.0713626	0.00536567	0.0060528	0.0383642	2.66408	Low expression
Vocar20006400m.g	0.0139672	0.152762	0.0149276	0.0123463	0.0833645	0.0136369	-2.61192	Low expression
Vocar20006423m.g	0.0166315	0.0165365	0.017775	0.161715	0.016584	0.0897448	2.43604	Low expression
Vocar20006425m.g	0.00808215	0.00803599	0.00863787	0.00714418	0.00805907	0.00789102	-0.0304006	Low expression
Vocar20006447m.g	0.0241785	0.0240404	0.025841	0.0213725	0.0241095	0.0236068	-0.0304006	Low expression
Vocar20006457m.g	0.0221327	0.0220062	0.0236545	0.0195641	0.0220695	0.0216093	-0.0304006	Low expression
Vocar20006470m.g	0.0282083	0.0280472	0.0301479	0.0249346	0.0281277	0.0275412	-0.0304006	Low expression
Vocar20006480m.g	2.60059	2.21896	0.0197121	0.0163034	2.40978	0.0180077	-7.06414	Gonidial specific
Vocar20006487m.g	0.0102393	0.213797	0.0109433	0.00905099	0.112018	0.00999717	-3.48607	Low expression
Vocar20006495m.g	0.539483	2.06898	0.851138	0.476874	1.30423	0.664006	-0.973932	Low confidence
Vocar20006515m.g	0.391777	0.766513	18.518	35.5359	0.579145	27.0269	5.54433	Somatic specific
Vocar20006525m.g	22.4682	21.991	13.5129	9.83214	22.2296	11.6725	-0.929372	Low confidence
Vocar20006556m.g	4.1376	4.39383	55.3615	74.0689	4.26572	64.7152	3.92324	Somatic specific
Vocar20006563m.g	0.0180959	0.0179925	0.212741	0.175954	0.0180442	0.194348	3.42903	Low expression
Vocar20006594m.g	0.0177608	0.0176593	0.018982	0.0156996	0.0177101	0.0173408	-0.0304006	Low expression
Vocar20006595m.g	0.280791	0.10685	3.78272	4.99779	0.193821	4.39026	4.50151	Somatic specific
Vocar20006605m.g	1.29634	1.28894	0.0337921	0.0279487	1.29264	0.0308704	-5.38795	Low expression
Vocar20006606m.g	0.00995587	0.00989901	0.117045	0.00880045	0.00992744	0.0629225	2.66408	Low expression
Vocar20006610m.g	2.50977	2.029	0.259042	0.214248	2.26939	0.236645	-3.26151	Gonidial specific
Vocar20006622m.g	0.00600677	0.00597247	0.00641979	0.00530966	0.00598962	0.00586473	-0.0304006	Low expression
Vocar20006624m.g	0.769223	0.939981	0.00627568	0.00519047	0.854602	0.00573307	-7.2198	Gonidial specific
Vocar20006650m.g	235.742	218.627	0.133173	0.310406	227.184	0.22179	-10.0005	Gonidial specific
Vocar20006665m.g	2.20409	2.42098	4.94562	5.62048	2.31254	5.28305	1.19189	Low confidence
Vocar20006666m.g	0.00621435	0.00617886	0.00664164	0.00549315	0.00619661	0.0060674	-0.0304006	Low expression
Vocar20006700m.g	183.263	157.085	0.418715	0.122884	170.174	0.2708	-9.29557	Gonidial specific
Vocar20006709m.g	0.436725	0.43423	0.00915203	0.00756943	0.435478	0.00836073	-5.70283	Low confidence
Vocar20006756m.g	0.023977	0.0238401	0.0256257	0.0211944	0.0239086	0.02341	-0.0304006	Low expression
Vocar20006764m.g	28.4025	26.6056	3.99761	4.03299	27.504	4.0153	-2.77606	Gonidial specific
Vocar20006766m.g	0.0123487	0.0122782	0.0131978	0.0109156	0.0123134	0.0120567	-0.0304006	Low expression
Vocar20006772m.g	0.0133825	0.0133061	0.0143027	0.0118294	0.0133443	0.0130661	-0.0304006	Low expression
Vocar20006773m.g	0.0141736	0.0140927	0.0151482	0.0125287	0.0141331	0.0138384	-0.0304006	Low expression
Vocar20006774m.g	0.0261568	0.0260074	0.307508	0.0231212	0.0260821	0.165315	2.66408	Low expression
Vocar20006775m.g	0.0359656	0.0357602	0.0384385	0.0317916	0.0358629	0.0351151	-0.0304006	Low expression
Vocar20006782m.g	0.016925	0.0168283	0.0180887	0.0149608	0.0168766	0.0165247	-0.0304006	Low expression
Vocar20006785m.g	0.695448	0.420309	0.451789	0.494201	0.557878	0.472995	-0.238125	Constitutive
Vocar20006788m.g	0.021472	0.0213493	0.0229484	0.0189801	0.0214107	0.0209642	-0.0304006	Low expression
Vocar20006789m.g	0.017229	0.0171306	0.0184137	0.0152295	0.0171798	0.0168216	-0.0304006	Low expression
Vocar20006796m.g	0.0122436	0.0121737	0.0130855	0.0108227	0.0122086	0.0119541	-0.0304006	Low expression
Vocar20006798m.g	0.0154691	0.0153807	0.0165327	0.0136738	0.0154249	0.0151033	-0.0304006	Low expression
Vocar20006799m.g	0.298582	0.296877	0.0290102	0.0239937	0.297729	0.0265019	-3.48983	Low expression
Vocar20006801m.g	0.0116018	0.0115355	0.0123995	0.0102554	0.0115687	0.0113274	-0.0304006	Low expression
Vocar20006803m.g	15.4285	10.0506	3.02866	4.23248	12.7396	3.63057	-1.81105	Low confidence
Vocar20006807m.g	0.00777634	0.00773192	0.00831103	0.0756125	0.00775413	0.0419618	2.43604	Low expression
Vocar20006808m.g	0.016074	0.0159822	0.0171792	0.0142085	0.0160281	0.0156939	-0.0304006	Low expression
Vocar20006812m.g	0.0869497	0.00785938	0.00844802	0.00698717	0.0474045	0.0077176	-2.6188	Low expression
Vocar20006814m.g	0.0132592	0.0131835	0.0141709	0.0117204	0.0132213	0.0129456	-0.0304006	Low expression
Vocar20006825m.g	0.0884658	0.0041886	0.0945486	0.227149	0.0463272	0.160849	1.79578	Low expression
Vocar20006828m.g	0.0164414	0.0163475	0.0175719	0.0145333	0.0163945	0.0160526	-0.0304006	Low expression
Vocar20006833m.g	0.00614796	0.0672413	0.00657069	0.00543446	0.0366946	0.00600257	-2.61192	Low expression
Vocar20006835m.g	0.0188055	0.392661	0.42207	0.515315	0.205733	0.468692	1.18787	Low expression
Vocar20006836m.g	0.0144585	0.0143759	0.0154527	0.0127805	0.0144172	0.0141166	-0.0304006	Low expression
Vocar20006837m.g	0.00747336	0.00743068	0.00798722	0.00660605	0.00745202	0.00729664	-0.0304006	Low expression
Vocar20006839m.g	0.0105522	0.010492	0.0112778	0.00932761	0.0105221	0.0103027	-0.0304006	Low expression
Vocar20006847m.g	0.102426	0.101841	0.00995172	0.00823084	0.102134	0.00909128	-3.48983	Low expression
Vocar20006850m.g	2.04986	1.85329	0.00496782	0.0451965	1.95158	0.0250821	-6.28183	Gonidial specific
Vocar20006856m.g	3.19304	2.12817	0.037501	1.27166	2.6606	0.654583	-2.02311	Low confidence
Vocar20006858m.g	0.0194408	0.0193298	0.0207776	0.0171847	0.0193853	0.0189811	-0.0304006	Low expression
Vocar20006866m.g	0.0144585	0.0143759	0.0154527	0.0127805	0.0144172	0.0141166	-0.0304006	Low expression
Vocar20006881m.g	0.0189292	0.0188211	0.0202308	0.0167324	0.0188752	0.0184816	-0.0304006	Low expression
Vocar20006896m.g	0.0143147	0.0142329	0.0152989	0.0126534	0.0142738	0.0139761	-0.0304006	Low expression
Vocar20006899m.g	0.00943359	0.00937971	0.0100822	0.00833878	0.00940665	0.00921051	-0.0304006	Low expression
Vocar20006900m.g	0.023977	0.0238401	0.0256257	0.0211944	0.0239086	0.02341	-0.0304006	Low expression
Vocar20006901m.g	0.00572017	0.0056875	0.00611348	0.00505632	0.00570383	0.0055849	-0.0304006	Low expression
Vocar20006902m.g	0.0122436	0.0121737	0.0130855	0.0108227	0.0122086	0.0119541	-0.0304006	Low expression
Vocar20006903m.g	0.0266412	0.026489	0.028473	0.0235493	0.0265651	0.0260112	-0.0304006	Low expression
Vocar20006904m.g	0.0140353	0.0139552	0.0150004	0.0124065	0.0139953	0.0137034	-0.0304006	Low expression
Vocar20006905m.g	0.00931147	0.194424	0.109469	0.00823084	0.101868	0.0588499	-0.791587	Low expression
Vocar20006906m.g	105.591	121.075	81.7678	78.3748	113.333	80.0713	-0.501212	Constitutive
Vocar20006910m.g	0.00869258	0.00864294	0.00929028	0.00768377	0.00866776	0.00848702	-0.0304006	Low expression
Vocar20006911m.g	0.00888039	0.00882967	0.00949099	0.00784978	0.00885503	0.00867038	-0.0304006	Low expression
Vocar20006912m.g	0.0619368	0.00559846	0.00601777	0.00497716	0.0337676	0.00549746	-2.6188	Low expression
Vocar20006913m.g	0.0224785	0.0223501	0.0240241	0.0198698	0.0224143	0.0219469	-0.0304006	Low expression
Vocar20006916m.g	0.0282083	0.0280472	0.0301479	0.0249346	0.0281277	0.0275412	-0.0304006	Low expression
Vocar20006919m.g	0.154389	0.0139552	0.165004	0.260536	0.084172	0.21277	1.33788	Low expression
Vocar20006927m.g	0.0282083	0.0280472	0.0301479	0.0249346	0.0281277	0.0275412	-0.0304006	Low expression
Vocar20006944m.g	0.451405	0.339357	3.3065	4.68115	0.395381	3.99382	3.33646	Somatic specific
Vocar20006959m.g	0.0138329	0.0137539	0.014784	0.0122275	0.0137934	0.0135058	-0.0304006	Low expression
Vocar20006960m.g	0.0165359	0.0164415	0.0176729	0.0146168	0.0164887	0.0161449	-0.0304006	Low expression
Vocar20006961m.g	0.00426259	0.00423824	0.00455568	0.00376789	0.00425041	0.00416179	-0.0304006	Low expression
Vocar20006962m.g	0.0115552	0.0114892	0.0123497	0.0102142	0.0115222	0.0112819	-0.0304006	Low expression
Vocar20006963m.g	0.0118405	0.0117729	0.0126547	0.0104664	0.0118067	0.0115605	-0.0304006	Low expression
Vocar20006964m.g	0.0135719	0.0134944	0.0145051	0.0119968	0.0135332	0.013251	-0.0304006	Low expression
Vocar20006965m.g	0.00767265	0.00762883	0.00820022	0.00678221	0.00765074	0.00749121	-0.0304006	Low expression
Vocar20006967m.g	0.005358	0.0053274	0.00572641	0.00473618	0.0053427	0.00523129	-0.0304006	Low expression
Vocar20006969m.g	0.00836409	0.00831631	0.00893919	0.0073934	0.0083402	0.00816629	-0.0304006	Low expression
Vocar20006970m.g	7.93368	8.42227	3.3142	2.50377	8.17797	2.90899	-1.49123	Low confidence
Vocar20006971m.g	0.011509	0.0114433	0.0123003	0.0101733	0.0114761	0.0112368	-0.0304006	Low expression
Vocar20006973m.g	0.010736	0.0106747	0.0114742	0.00949003	0.0107053	0.0104821	-0.0304006	Low expression
Vocar20006974m.g	0.0167282	0.0166326	0.375446	0.0147868	0.0166804	0.195116	3.54811	Low expression
Vocar20006977m.g	0.0241785	0.0240404	0.025841	0.0213725	0.0241095	0.0236068	-0.0304006	Low expression
Vocar20006978m.g	0.017229	0.0171306	0.0184137	0.0152295	0.0171798	0.0168216	-0.0304006	Low expression
Vocar20006981m.g	0.0193104	0.0192001	0.0206381	0.0170693	0.0192552	0.0188537	-0.0304006	Low expression
Vocar20006983m.g	0.00896338	0.00891219	0.29697	0.166386	0.00893778	0.231678	4.69606	Low expression
Vocar20006984m.g	0.00838847	0.00834056	0.00896525	0.155714	0.00836451	0.0823396	3.29923	Low expression
Vocar20006985m.g	0.0201206	0.0200057	0.0215041	0.0177855	0.0200631	0.0196448	-0.0304006	Low expression
Vocar20006986m.g	0.0199809	0.0198668	0.0213547	0.017662	0.0199238	0.0195084	-0.0304006	Low expression
Vocar20006987m.g	0.00838847	0.00834056	0.00896525	0.00741495	0.00836451	0.0081901	-0.0304006	Low expression
Vocar20007001m.g	55.7387	50.547	23.9701	23.596	53.1429	23.7831	-1.15994	Low confidence
Vocar20007003m.g	0.0134451	0.0133683	0.0143695	0.0118847	0.0134067	0.0131271	-0.0304006	Low expression
Vocar20007010m.g	14.3999	9.95835	0.0146432	0.133222	12.1791	0.0739326	-7.36399	Gonidial specific
Vocar20007011m.g	16.7449	17.3146	7.16923	5.9295	17.0297	6.54937	-1.37863	Low confidence
Vocar20007028m.g	0.0378585	0.0376423	0.0404616	0.0334649	0.0377504	0.0369632	-0.0304006	Low expression
Vocar20007030m.g	0.0138997	0.0138204	0.16341	0.0122866	0.01386	0.0878484	2.66408	Low expression
Vocar20007037m.g	0.836144	0.329031	0.056696	0.11388	0.582588	0.0852882	-2.77206	Low confidence
Vocar20007048m.g	0.016826	0.0167299	0.0179829	0.0148733	0.0167779	0.0164281	-0.0304006	Low expression
Vocar20007053m.g	0.0166315	0.181901	0.017775	0.0147013	0.0992664	0.0162382	-2.61192	Low expression
Vocar20007065m.g	0.00992154	0.00986487	0.0106037	0.0087701	0.0098932	0.00968691	-0.0304006	Low expression
Vocar20007066m.g	0.0170251	0.0169279	0.0181957	0.0150493	0.0169765	0.0166225	-0.0304006	Low expression
Vocar20007078m.g	0.0529091	0.202912	0.245037	0.202665	0.127911	0.223851	0.807401	Constitutive
Vocar20007079m.g	0.0601215	0.11671	0.0336576	0.0784509	0.0884157	0.0560543	-0.657478	Constitutive
Vocar20007081m.g	0.0065096	0.00647243	0.702677	0.0632955	0.00649102	0.382986	5.8827	Low confidence
Vocar20007088m.g	0.0026815	0.00266618	0.00286587	0.0260733	0.00267384	0.0144696	2.43604	Low expression
Vocar20007090m.g	0.0128448	0.0127715	0.013728	0.0113541	0.0128082	0.0125411	-0.0304006	Low expression
Vocar20007093m.g	0.00618762	0.00615229	0.205005	0.0601648	0.00616995	0.132585	4.42551	Low expression
Vocar20007101m.g	0.799026	1.24205	0.0120277	0.109426	1.02054	0.0607269	-4.07085	Low confidence
Vocar20007111m.g	0.0174378	0.0173383	0.0186369	0.0154141	0.0173881	0.0170255	-0.0304006	Low expression
Vocar20007112m.g	0.104111	0.103516	0.0101154	0.00836621	0.103814	0.0092408	-3.48983	Low expression
Vocar20007131m.g	1.37267	0.995956	1.59922	0.557492	1.18431	1.07836	-0.135217	Constitutive
Vocar20007132m.g	0.0299713	0.327801	0.0320321	0.026493	0.178886	0.0292626	-2.61192	Low expression
Vocar20007136m.g	0.411035	0.0194613	16.7561	21.9903	0.215248	19.3732	6.49191	Somatic specific
Vocar20007147m.g	1.15778	0.809234	0.0122513	0.111461	0.983505	0.061856	-3.99095	Low confidence
Vocar20007150m.g	0.108641	0.282248	4.2362	5.42432	0.195445	4.83026	4.62727	Somatic specific
Vocar20007156m.g	0.00812781	0.00808139	0.00868667	0.00718454	0.0081046	0.00793561	-0.0304006	Low expression
Vocar20007177m.g	2.8514	2.57816	0.00920683	0.00761476	2.71478	0.00841079	-8.33438	Gonidial specific
Vocar20007194m.g	70.831	64.7083	164.188	135.613	67.7696	149.901	1.1453	Low confidence
Vocar20007210m.g	0.425508	0.0201466	0.238211	0.376126	0.222827	0.307168	0.463103	Low expression
Vocar20007214m.g	0.215304	0.214074	0.0209189	0.190317	0.214689	0.105618	-1.02339	Low expression
Vocar20007235m.g	0.106377	0.559067	0.276108	0.362693	0.332722	0.3194	-0.0589521	Constitutive
Vocar20007236m.g	0.0316181	0.0314375	0.0337921	0.0279487	0.0315278	0.0308704	-0.0304006	Low expression
Vocar20007244m.g	0.0134394	0.0376583	0.0404788	0.0442788	0.0255488	0.0423788	0.730086	Constitutive
Vocar20007249m.g	0.0364208	0.0362128	0.0389251	0.032194	0.0363168	0.0355596	-0.0304006	Low expression
Vocar20007258m.g	0.0217973	0.0216728	0.0232961	0.0192676	0.0217351	0.0212819	-0.0304006	Low expression
Vocar20007264m.g	83.9254	76.2079	206.771	172.548	80.0667	189.66	1.24414	Low confidence
Vocar20007270m.g	0.274445	0.448927	0.10408	0.868645	0.361686	0.486362	0.427292	Constitutive
Vocar20007275m.g	1.71786	1.28631	0.475995	0.393685	1.50209	0.43484	-1.78841	Low confidence
Vocar20007285m.g	0.0867115	0.164595	0.00842488	0.00696802	0.125653	0.00769645	-4.02911	Low expression
Vocar20007300m.g	0.0228353	0.0227049	0.0244054	0.222037	0.0227701	0.123221	2.43604	Low expression
Vocar20007311m.g	0.0105781	0.0105177	0.0113054	0.00935047	0.0105479	0.010328	-0.0304006	Low expression
Vocar20007330m.g	0.0193104	0.0192001	2.29083	2.23608	0.0192552	2.26346	6.87713	Somatic specific
Vocar20007332m.g	0.155231	0.0456513	11.5689	18.8257	0.100441	15.1973	7.24132	Somatic specific
Vocar20007345m.g	0.0302868	0.0301138	0.0323693	0.0267719	0.0302003	0.0295706	-0.0304006	Low expression
Vocar20007374m.g	0.0159847	0.0158934	0.0170838	0.0141296	0.015939	0.0156067	-0.0304006	Low expression
Vocar20007385m.g	0.789409	1.29959	0.15214	0.354617	1.0445	0.253379	-2.04344	Low confidence
Vocar20007386m.g	0.023584	0.0234493	0.0252056	0.020847	0.0235166	0.0230263	-0.0304006	Low expression
Vocar20007399m.g	0.0355215	0.0353187	0.037964	0.0313991	0.0354201	0.0346815	-0.0304006	Low expression
Vocar20007405m.g	0.023018	0.0228865	0.0246006	0.0203466	0.0229522	0.0224736	-0.0304006	Low expression
Vocar20007406m.g	40.8786	42.8913	1.18474	2.09441	41.8849	1.63958	-4.67504	Gonidial specific
Vocar20007411m.g	0.00599426	0.00596003	0.00640642	0.0052986	0.00597714	0.00585251	-0.0304006	Low expression
Vocar20007418m.g	0.118012	0.117338	0.0660662	0.00496744	0.117675	0.0355168	-1.72823	Low expression
Vocar20007429m.g	0.0219637	0.0218383	0.0234739	0.0194147	0.021901	0.0214443	-0.0304006	Low expression
Vocar20007430m.g	0.0274023	0.0272458	0.0292865	0.0242222	0.0273241	0.0267543	-0.0304006	Low expression
Vocar20007431m.g	0.00812781	0.00808139	0.00868667	0.00718454	0.0081046	0.00793561	-0.0304006	Low expression
Vocar20007432m.g	0.00992154	0.00986487	0.0106037	0.0087701	0.0098932	0.00968691	-0.0304006	Low expression
Vocar20007433m.g	0.0330718	0.0328829	0.0353458	0.0292337	0.0329773	0.0322897	-0.0304006	Low expression
Vocar20007434m.g	0.0186834	0.0185767	0.0199681	0.0165151	0.0186301	0.0182416	-0.0304006	Low expression
Vocar20007435m.g	0.0330718	0.0328829	0.0353458	0.0292337	0.0329773	0.0322897	-0.0304006	Low expression
Vocar20007436m.g	0.0157227	0.0156329	0.0168037	0.013898	0.0156778	0.0153508	-0.0304006	Low expression
Vocar20007437m.g	0.030609	0.0304342	0.0327136	0.0270567	0.0305216	0.0298852	-0.0304006	Low expression
Vocar20007442m.g	14.1524	14.1841	2.30933	2.41	14.1683	2.35966	-2.58601	Gonidial specific
Vocar20007445m.g	0.0279344	0.0277749	0.0298552	0.0246925	0.0278546	0.0272738	-0.0304006	Low expression
Vocar20007454m.g	0.309703	0.804603	0.0106774	0.008831	0.557153	0.00975418	-5.83591	Low confidence
Vocar20007461m.g	0.0316181	0.345812	0.0337921	0.307435	0.188715	0.170614	-0.145478	Low expression
Vocar20007464m.g	0.646338	0.642646	0.0222832	0.0184299	0.644492	0.0203566	-4.9846	Low expression
Vocar20007484m.g	0.0261568	0.0260074	0.0279553	0.254333	0.0260821	0.141144	2.43604	Low expression
Vocar20007491m.g	0.442096	0.655753	11.1617	12.7551	0.548924	11.9584	4.44527	Somatic specific
Vocar20007495m.g	0.0261568	0.546155	0.0279553	0.0231212	0.286156	0.0255382	-3.48607	Low expression
Vocar20007520m.g	0.0453434	0.209028	0.00440556	0.00364374	0.127186	0.00402465	-4.98193	Low expression
Vocar20007525m.g	0.332302	0.894508	0.0952842	0.0788074	0.613405	0.0870458	-2.81699	Low confidence
Vocar20007530m.g	0.0103872	0.0103278	0.0111014	0.00918169	0.0103575	0.0101415	-0.0304006	Low expression
Vocar20007543m.g	3.29539	2.28667	0.0106404	0.448823	2.79103	0.229732	-3.60278	Gonidial specific
Vocar20007544m.g	0.397086	0.265369	0.0069572	0.00575414	0.331228	0.00635567	-5.70364	Low confidence
Vocar20007562m.g	8.5927	7.26846	1.43623	1.73005	7.93058	1.58314	-2.32464	Gonidial specific
Vocar20007563m.g	3.48999	5.0594	9.99401	9.20779	4.2747	9.6009	1.16735	Low confidence
Vocar20007576m.g	0.484753	0.637464	0.518084	0.843169	0.561108	0.680627	0.278584	Constitutive
Vocar20007584m.g	1.9637	0.79681	2.49101	4.33141	1.38026	3.41121	1.30535	Low confidence
Vocar20007586m.g	0.0177608	0.0176593	0.018982	0.0156996	0.0177101	0.0173408	-0.0304006	Low expression
Vocar20007588m.g	0.0118894	0.130037	0.0127069	0.0105096	0.0709632	0.0116083	-2.61192	Low expression
Vocar20007596m.g	0.0152235	0.0151366	0.0162703	0.0134568	0.01518	0.0148635	-0.0304006	Low expression
Vocar20007599m.g	0.0144585	0.0143759	0.0154527	0.0127805	0.0144172	0.0141166	-0.0304006	Low expression
Vocar20007602m.g	6.42689	6.85662	2.35645	1.25784	6.64176	1.80714	-1.87785	Low confidence
Vocar20007615m.g	4.14609	3.21082	14.1572	12.1293	3.67845	13.1433	1.83716	Somatic biased
Vocar20007629m.g	0.0561544	0.00265875	0.0314367	0.00236369	0.0294066	0.0169002	-0.799099	Low expression
Vocar20007638m.g	0.226018	0.117714	0.126531	0.104651	0.171866	0.115591	-0.57226	Low expression
Vocar20007648m.g	0.0248038	0.0246622	0.0265093	0.0219252	0.024733	0.0242173	-0.0304006	Low expression
Vocar20007657m.g	0.199055	0.0179925	0.792945	1.61557	0.108524	1.20426	3.47207	Low confidence
Vocar20007674m.g	0.0355215	0.0353187	0.037964	0.0313991	0.0354201	0.0346815	-0.0304006	Low expression
Vocar20007680m.g	2.44781	3.14547	5.36992	6.59241	2.79664	5.98116	1.09673	Constitutive
Vocar20007706m.g	0.0809388	0.0804766	0.00279045	0.0484663	0.0807077	0.0256284	-1.65496	Low expression
Vocar20007725m.g	0.0274896	0.0273326	0.0293798	0.267293	0.0274111	0.148336	2.43604	Low expression
Vocar20007731m.g	0.023018	0.0228865	0.270607	0.0203466	0.0229522	0.145477	2.66408	Low expression
Vocar20007733m.g	0.195368	0.194253	0.018982	0.172695	0.194811	0.0958386	-1.02339	Low expression
Vocar20007734m.g	0.698834	0.348288	0.616506	0.725565	0.523561	0.671036	0.358032	Constitutive
Vocar20007735m.g	6.54454	5.71937	0.365332	0.582304	6.13196	0.473818	-3.69394	Gonidial specific
Vocar20007741m.g	0.0117279	0.361489	0.0125343	0.0103668	0.186608	0.0114506	-4.02652	Low expression
Vocar20007746m.g	0.305461	0.205743	0.221153	0.182911	0.255602	0.202032	-0.339317	Low expression
Vocar20007753m.g	0.0228353	0.0227049	0.0244054	0.0201851	0.0227701	0.0222953	-0.0304006	Low expression
Vocar20007754m.g	0.0210018	0.0208818	0.0224458	0.0185644	0.0209418	0.0205051	-0.0304006	Low expression
Vocar20007755m.g	0.0211562	0.0210354	0.0226109	0.0187009	0.0210958	0.0206559	-0.0304006	Low expression
Vocar20007756m.g	0.0228353	0.0227049	0.0244054	0.0201851	0.0227701	0.0222953	-0.0304006	Low expression
Vocar20007757m.g	0.0155527	0.0154639	0.0166221	0.0137477	0.0155083	0.0151849	-0.0304006	Low expression
Vocar20007758m.g	0.0219637	0.0218383	0.0234739	0.0194147	0.021901	0.0214443	-0.0304006	Low expression
Vocar20007759m.g	0.0219637	0.0218383	0.0234739	0.0194147	0.021901	0.0214443	-0.0304006	Low expression
Vocar20007760m.g	0.0219637	0.0218383	0.0234739	0.0194147	0.021901	0.0214443	-0.0304006	Low expression
Vocar20007761m.g	0.0211562	0.0210354	0.0226109	0.0187009	0.0210958	0.0206559	-0.0304006	Low expression
Vocar20007762m.g	0.0211562	0.0210354	0.0226109	0.0187009	0.0210958	0.0206559	-0.0304006	Low expression
Vocar20007763m.g	0.021472	0.0213493	0.0229484	0.0189801	0.0214107	0.0209642	-0.0304006	Low expression
Vocar20007764m.g	0.0423124	0.0420708	0.0452218	0.0374019	0.0421916	0.0413118	-0.0304006	Low expression
Vocar20007765m.g	0.0228353	0.0227049	0.512514	0.423888	0.0227701	0.468201	4.36192	Low expression
Vocar20007766m.g	0.0211562	0.0210354	0.0226109	0.0187009	0.0210958	0.0206559	-0.0304006	Low expression
Vocar20007767m.g	0.0223042	0.0221768	0.0238378	0.0197157	0.0222405	0.0217768	-0.0304006	Low expression
Vocar20007768m.g	0.0219637	0.0218383	0.0234739	0.0194147	0.021901	0.0214443	-0.0304006	Low expression
Vocar20007769m.g	0.0211562	0.0210354	0.0226109	0.0187009	0.0210958	0.0206559	-0.0304006	Low expression
Vocar20007770m.g	0.0219637	0.0218383	0.0234739	0.0194147	0.021901	0.0214443	-0.0304006	Low expression
Vocar20007771m.g	0.0330718	0.0328829	0.0353458	0.613907	0.0329773	0.324626	3.29923	Low expression
Vocar20007772m.g	0.0211562	0.0210354	0.0226109	0.0187009	0.0210958	0.0206559	-0.0304006	Low expression
Vocar20007773m.g	0.0228353	0.0227049	0.0244054	0.0201851	0.0227701	0.0222953	-0.0304006	Low expression
Vocar20007774m.g	0.0228353	0.0227049	0.0244054	0.0201851	0.0227701	0.0222953	-0.0304006	Low expression
Vocar20007775m.g	0.0211562	0.0210354	0.0226109	0.0187009	0.0210958	0.0206559	-0.0304006	Low expression
Vocar20007776m.g	0.0211562	0.0210354	0.0226109	0.0187009	0.0210958	0.0206559	-0.0304006	Low expression
Vocar20007778m.g	1.95242	1.26012	6.35761	6.87304	1.60627	6.61533	2.0421	Low confidence
Vocar20007786m.g	2.55009	1.14142	0.290338	0.16267	1.84575	0.226504	-3.0266	Low confidence
Vocar20007789m.g	0.0259211	0.0257731	0.304738	0.0229129	0.0258471	0.163825	2.66408	Low expression
Vocar20007808m.g	0.0100603	0.0100028	0.010752	0.00889276	0.0100316	0.00982239	-0.0304006	Low expression
Vocar20007815m.g	0.0129801	0.0129059	45.7933	62.5429	0.012943	54.1681	12.0311	Somatic specific
Vocar20007858m.g	0.0116331	0.127233	0.261092	0.215943	0.069433	0.238517	1.7804	Low expression
Vocar20007867m.g	0.652461	0.223335	0.0114315	0.00945475	0.437898	0.0104431	-5.38997	Low expression
Vocar20007873m.g	6.20663	4.53643	0.0439297	0.0363333	5.37153	0.0401315	-7.06445	Gonidial specific
Vocar20007933m.g	0.230925	0.0869938	0.0321918	0.0266251	0.15896	0.0294084	-2.43436	Low confidence
Vocar20007938m.g	0.00856323	0.00851432	0.00915203	0.00756943	0.00853878	0.00836073	-0.0304006	Low expression
Vocar20007955m.g	0.0711229	0.00642879	1.04345	0.57725	0.0387759	0.810352	4.38532	Low confidence
Vocar20007961m.g	0.0266412	0.291379	0.028473	0.0235493	0.15901	0.0260112	-2.61192	Low expression
Vocar20007964m.g	0.126599	0.125876	0.0123003	0.0101733	0.126237	0.0112368	-3.48983	Low expression
Vocar20007974m.g	4.8034	3.82236	1.11899	1.49067	4.31288	1.30483	-1.72479	Low confidence
Vocar20007976m.g	0.0131984	0.013123	0.0141059	0.0116666	0.0131607	0.0128863	-0.0304006	Low expression
Vocar20007982m.g	0.00824426	0.00819717	0.00881112	0.00728747	0.00822071	0.0080493	-0.0304006	Low expression
Vocar20007989m.g	0.0144585	0.0143759	0.0154527	0.0127805	0.0144172	0.0141166	-0.0304006	Low expression
Vocar20007992m.g	8.4282	6.54031	0.207642	0.253515	7.48426	0.230579	-5.02053	Gonidial specific
Vocar20007995m.g	0.00969858	0.00964319	2.08345	0.694414	0.00967088	1.38893	7.16611	Somatic specific
Vocar20007999m.g	3.16212	2.29431	7.64203	11.105	2.72822	9.37353	1.78063	Low confidence
Vocar20008047m.g	1.92882	1.70589	0.239173	0.197814	1.81736	0.218494	-3.05618	Low confidence
Vocar20008060m.g	0.0193104	0.0192001	0.0206381	0.0170693	0.0192552	0.0188537	-0.0304006	Low expression
Vocar20008071m.g	0.0245918	0.0244514	0.0262827	0.0217379	0.0245216	0.0240103	-0.0304006	Low expression
Vocar20008074m.g	0.00867511	0.00862556	1.95631	0.237718	0.00865034	1.09701	6.98661	Somatic specific
Vocar20008087m.g	0.0159847	0.0158934	0.0170838	0.0141296	0.015939	0.0156067	-0.0304006	Low expression
Vocar20008089m.g	0.00769317	0.0841415	0.830436	0.482824	0.0459174	0.65663	3.83797	Low confidence
Vocar20008102m.g	0.0284876	0.0283249	0.0304463	0.0251815	0.0284062	0.0278139	-0.0304006	Low expression
Vocar20008103m.g	0.015809	0.0157188	0.016896	0.0139743	0.0157639	0.0154352	-0.0304006	Low expression
Vocar20008106m.g	0.161751	0.0969225	1.35207	2.16931	0.129337	1.76069	3.76694	Somatic specific
Vocar20008111m.g	0.0107628	0.0107013	0.0115028	0.104651	0.010732	0.0580767	2.43604	Low expression
Vocar20008127m.g	0.0129606	0.0128865	0.0138517	0.0114564	0.0129236	0.0126541	-0.0304006	Low expression
Vocar20008133m.g	17.4991	14.6863	0.0132547	0.0109626	16.0927	0.0121086	-10.3762	Gonidial specific
Vocar20008134m.g	0.234442	0.233103	41.2516	65.3918	0.233773	53.3217	7.83347	Somatic specific
Vocar20008140m.g	0.0197072	0.0195946	0.0210622	0.0174201	0.0196509	0.0192411	-0.0304006	Low expression
Vocar20008165m.g	0.13384	0.139383	12.6779	18.7055	0.136611	15.6917	6.84378	Somatic specific
Vocar20008174m.g	0.00712189	0.00708122	0.159843	0.00629537	0.00710156	0.0830693	3.54811	Low expression
Vocar20008188m.g	0.00661436	0.00657658	0.00706915	0.00584673	0.00659547	0.00645794	-0.0304006	Low expression
Vocar20008189m.g	0.0221327	0.0220062	0.0236545	0.0195641	0.0220695	0.0216093	-0.0304006	Low expression
Vocar20008190m.g	0.0166315	0.0165365	0.017775	0.0147013	0.016584	0.0162382	-0.0304006	Low expression
Vocar20008191m.g	0.0123487	0.0122782	0.0131978	0.0109156	0.0123134	0.0120567	-0.0304006	Low expression
Vocar20008193m.g	0.0129024	0.0128288	0.0137896	0.0114051	0.0128656	0.0125973	-0.0304006	Low expression
Vocar20008194m.g	0.0189292	0.0188211	0.0202308	0.0167324	0.0188752	0.0184816	-0.0304006	Low expression
Vocar20008229m.g	3.2873	2.99672	40.6188	57.3367	3.14201	48.9777	3.96237	Somatic specific
Vocar20008231m.g	4.70159	4.77839	1.23672	1.94436	4.73999	1.59054	-1.57537	Low confidence
Vocar20008233m.g	0.0113725	0.0113076	0.0121545	0.0100527	0.01134	0.0111036	-0.0304006	Low expression
Vocar20008243m.g	0.579876	0.444526	0.00473089	0.121297	0.512201	0.0630141	-3.02296	Low confidence
Vocar20008249m.g	2.30689	2.44561	1.32256	1.49899	2.37625	1.41077	-0.752202	Constitutive
Vocar20008257m.g	0.00145169	0.0158774	0.0325816	0.00128321	0.00866453	0.0169324	0.966594	Low expression
Vocar20008266m.g	3.82925	2.90302	1.85671	1.69645	3.36613	1.77658	-0.92199	Low confidence
Vocar20008282m.g	0.00913411	0.0999014	0.00976216	0.00807406	0.0545177	0.00891811	-2.61192	Low expression
Vocar20008311m.g	0.0114176	0.0113524	0.256257	0.111018	0.011385	0.183638	4.01165	Low expression
Vocar20008324m.g	10.1604	9.44723	34.239	39.2682	9.80382	36.7536	1.90647	Somatic biased
Vocar20008330m.g	4.35528	4.7223	0.86355	1.93363	4.53879	1.39859	-1.69834	Low confidence
Vocar20008335m.g	2.73077	3.02726	31.7684	33.9511	2.87901	32.8598	3.51268	Somatic specific
Vocar20008354m.g	0.016925	0.353394	0.0180887	0.0149608	0.18516	0.0165247	-3.48607	Low expression
Vocar20008366m.g	0.357998	0.312009	0.0519599	0.0820429	0.335003	0.0670014	-2.32191	Low confidence
Vocar20008370m.g	1.3208	0.388429	3.79746	5.77182	0.854617	4.78464	2.48506	Low confidence
Vocar20008374m.g	0.124933	0.237146	1.95429	2.41951	0.18104	2.1869	3.59451	Low confidence
Vocar20008414m.g	0.745802	0.619978	0.0130669	0.0108073	0.68289	0.0119371	-5.83812	Low confidence
Vocar20008416m.g	1.17677	1.59887	0.0724323	0.0599071	1.38782	0.0661697	-4.39051	Gonidial specific
Vocar20008425m.g	8.38104	7.20018	5.12108	5.69605	7.79061	5.40856	-0.526492	Constitutive
Vocar20008443m.g	0.883907	1.42136	14.3569	16.1185	1.15264	15.2377	3.72463	Somatic specific
Vocar20008451m.g	0.0233922	0.0232586	0.77502	0.847776	0.0233254	0.811398	5.12043	Low expression
Vocar20008465m.g	0.222136	0.199932	0.50745	1.75976	0.211034	1.13361	2.42537	Low confidence
Vocar20008486m.g	1.13957	1.50866	0.00672884	0.00556527	1.32411	0.00614706	-7.75091	Gonidial specific
Vocar20008525m.g	10.4412	7.05092	0.674472	0.927971	8.74608	0.801222	-3.44836	Gonidial specific
Vocar20008542m.g	4.57903	3.15736	0.206255	0.0155081	3.8682	0.110882	-5.12457	Gonidial specific
Vocar20008568m.g	0.0712831	0.264174	0.00692586	0.0630104	0.167729	0.0349681	-2.26202	Low expression
Vocar20008609m.g	11.5131	14.3983	10.7187	15.9705	12.9557	13.3446	0.0426689	Constitutive
Vocar20008619m.g	0.841458	0.836653	0.0290102	0.0239937	0.839056	0.0265019	-4.9846	Low expression
Vocar20008635m.g	1.93095	0.902745	0.423678	0.124341	1.41685	0.274009	-2.37039	Low confidence
Vocar20008638m.g	0.0101669	0.0101089	0.010866	0.00898703	0.0101379	0.00992652	-0.0304006	Low expression
Vocar20008645m.g	0.951347	0.0230711	0.024799	0.0205107	0.487209	0.0226549	-4.42665	Low expression
Vocar20008650m.g	0.0411035	0.0408687	0.0439297	0.0363333	0.0409861	0.0401315	-0.0304006	Low expression
Vocar20008709m.g	10.6439	8.99167	10.0317	15.9775	9.81778	13.0046	0.405552	Constitutive
Vocar20008710m.g	2.7998	2.66829	2.74398	3.70717	2.73405	3.22557	0.238519	Constitutive
Vocar20008716m.g	0.103093	0.00931861	0.510844	0.588197	0.056206	0.54952	3.28938	Low confidence
Vocar20008759m.g	0.0114176	0.0113524	0.0122027	0.0100926	0.011385	0.0111476	-0.0304006	Low expression
Vocar20008780m.g	0.937726	0.353258	0.00622486	0.00514844	0.645492	0.00568665	-6.82668	Gonidial specific
Vocar20008798m.g	0.0517152	0.00467453	0.00502464	0.00415577	0.0281949	0.0045902	-2.6188	Low expression
Vocar20008799m.g	0.0197072	0.0195946	0.0210622	0.0174201	0.0196509	0.0192411	-0.0304006	Low expression
Vocar20008821m.g	0.0272842	0.00246622	0.108688	0.0898935	0.0148752	0.0992909	2.73875	Low expression
Vocar20008841m.g	0.257116	0.255647	56.8039	92.7611	0.256381	74.7825	8.18827	Somatic specific
Vocar20008842m.g	0.333155	0.331252	1.97453	4.04255	0.332203	3.00854	3.17893	Low confidence
Vocar20008866m.g	60.9788	43.0058	52.1757	49.8144	51.9923	50.9951	-0.0279404	Constitutive
Vocar20008873m.g	0.0202623	0.0201466	0.0216555	0.0179108	0.0202044	0.0197831	-0.0304006	Low expression
Vocar20008918m.g	0.370102	0.130577	0.0127597	0.0105532	0.250339	0.0116565	-4.42468	Low expression
Vocar20008937m.g	4.73651	4.02194	2.59883	1.9457	4.37922	2.27227	-0.946544	Low confidence
Vocar20008966m.g	3.39425	4.71587	0.744746	1.01336	4.05506	0.879052	-2.2057	Low confidence
Vocar20008988m.g	0.011792	0.0117246	0.0126028	0.114658	0.0117583	0.0636305	2.43604	Low expression
Vocar20008999m.g	5.89322	4.46128	1.89095	2.3535	5.17725	2.12223	-1.28661	Low confidence
Vocar20009012m.g	0.166577	0.0150569	0.0161846	0.0133859	0.0908171	0.0147853	-2.6188	Low expression
Vocar20009023m.g	0.0201206	0.0200057	0.0215041	0.0177855	0.0200631	0.0196448	-0.0304006	Low expression
Vocar20009026m.g	0.00540836	0.00537747	0.00578023	0.00478069	0.00539291	0.00528046	-0.0304006	Low expression
Vocar20009072m.g	2.73802	2.51731	0.0606199	0.186875	2.62767	0.123748	-4.40831	Gonidial specific
Vocar20009087m.g	0.17486	0.489973	0.0169894	0.0140515	0.332417	0.0155205	-4.42075	Low expression
Vocar20009088m.g	0.0313674	0.0311882	0.00304765	0.0277271	0.0312778	0.0153874	-1.02339	Low expression
Vocar20009092m.g	0.374243	0.49214	48.268	64.8922	0.433191	56.5801	7.02915	Somatic specific
Vocar20009094m.g	0.557466	0.375482	0.211412	0.0158958	0.466474	0.113654	-2.03715	Low expression
Vocar20009106m.g	12.054	11.103	10.8508	15.3608	11.5785	13.1058	0.17876	Constitutive
Vocar20009140m.g	0.023018	0.0228865	0.0246006	0.0203466	0.0229522	0.0224736	-0.0304006	Low expression
Vocar20009144m.g	1.29301	1.6331	17.4421	20.5011	1.46305	18.9716	3.69678	Somatic specific
Vocar20009153m.g	2.19771	0.998648	1.49857	1.06363	1.59818	1.2811	-0.319048	Constitutive
Vocar20009158m.g	0.00488497	0.00485707	0.00522085	0.00431805	0.00487102	0.00476945	-0.0304006	Low expression
Vocar20009169m.g	1.8566	1.846	5.30867	7.65576	1.8513	6.48222	1.80795	Low confidence
Vocar20009180m.g	0.017229	0.0171306	0.0184137	0.0152295	0.0171798	0.0168216	-0.0304006	Low expression
Vocar20009189m.g	0.0139672	0.0138874	0.0149276	0.0123463	0.0139273	0.0136369	-0.0304006	Low expression
Vocar20009232m.g	10.7705	13.1283	45.0449	40.0857	11.9494	42.5653	1.83274	Low confidence
Vocar20009233m.g	0.0122436	0.0121737	0.0130855	0.0108227	0.0122086	0.0119541	-0.0304006	Low expression
Vocar20009244m.g	0.00450273	0.00447701	0.00481233	0.00398017	0.00448987	0.00439625	-0.0304006	Low expression
Vocar20009246m.g	0.48164	0.197189	0.312891	0.091827	0.339414	0.202359	-0.746131	Constitutive
Vocar20009247m.g	18.4435	13.9987	6.58206	7.44424	16.2211	7.01315	-1.20974	Low confidence
Vocar20009338m.g	0.306012	0.183044	1.86459	2.00557	0.244528	1.93508	2.98432	Somatic specific
Vocar20009348m.g	0.00485202	0.0048243	0.057042	0.00428892	0.00483816	0.0306654	2.66408	Low expression
Vocar20009357m.g	1.03624	0.924099	0.11798	0.192009	0.980167	0.154994	-2.66081	Low confidence
Vocar20009382m.g	0.192986	0.017444	0.0187505	0.0155081	0.105215	0.0171293	-2.6188	Low expression
Vocar20009391m.g	0.021472	0.0213493	0.0229484	0.0189801	0.0214107	0.0209642	-0.0304006	Low expression
Vocar20009393m.g	1.04071	0.660187	3.88034	3.12609	0.850447	3.50321	2.04239	Low confidence
Vocar20009415m.g	1.97538	0.847074	0.110063	0.173785	1.41122	0.141924	-3.31376	Low confidence
Vocar20009420m.g	6.0051	5.40306	1.73927	2.19562	5.70408	1.96744	-1.53567	Low confidence
Vocar20009423m.g	0.0299713	0.0298001	0.0320321	0.026493	0.0298857	0.0292626	-0.0304006	Low expression
Vocar20009432m.g	1.49151	2.21923	4.64654	5.52613	1.85537	5.08633	1.45492	Low confidence
Vocar20009441m.g	0.032696	0.0325092	0.0349441	0.317916	0.0326026	0.17643	2.43604	Low expression
Vocar20009447m.g	0.0266412	0.026489	0.028473	0.0235493	0.0265651	0.0260112	-0.0304006	Low expression
Vocar20009463m.g	1.77639	1.26871	0.294138	0.0221159	1.52255	0.158127	-3.26733	Low confidence
Vocar20009479m.g	0.0248038	0.0246622	0.0265093	0.0219252	0.024733	0.0242173	-0.0304006	Low expression
Vocar20009508m.g	0.00384145	0.00381951	0.00410558	0.00339563	0.00383048	0.00375061	-0.0304006	Low expression
Vocar20009521m.g	0.0113277	0.123893	0.0121066	0.0100131	0.0676106	0.0110599	-2.61192	Low expression
Vocar20009534m.g	0.305162	0.0144485	2.18983	1.93961	0.159805	2.06472	3.69156	Low confidence
Vocar20009548m.g	72.2954	68.4249	23.375	24.9319	70.3602	24.1535	-1.54253	Gonidial biased
Vocar20009550m.g	0.0144585	0.0143759	0.0154527	0.0127805	0.0144172	0.0141166	-0.0304006	Low expression
Vocar20009582m.g	1.33731	1.04187	0.129933	0.209812	1.18959	0.169872	-2.80794	Low confidence
Vocar20009598m.g	0.182544	0.267931	0.195096	0.00768377	0.225238	0.10139	-1.15154	Low expression
Vocar20009625m.g	0.00247399	0.00245986	0.00264409	0.0240556	0.00246692	0.0133498	2.43604	Low expression
Vocar20009661m.g	0.0175442	0.017444	0.0187505	0.0155081	0.0174941	0.0171293	-0.0304006	Low expression
Vocar20009695m.g	0.0104627	0.010403	0.0111821	0.00924847	0.0104328	0.0102153	-0.0304006	Low expression
Vocar20009717m.g	7.20812	4.48028	7.9444	9.22454	5.8442	8.58447	0.554723	Constitutive
Vocar20009719m.g	11.7284	12.6312	3.15326	1.74584	12.1798	2.44955	-2.3139	Gonidial specific
Vocar20009740m.g	2.43154	1.7283	0.852131	2.36823	2.07992	1.61018	-0.36931	Constitutive
Vocar20009745m.g	9.31094	9.41728	5.37853	5.86667	9.36411	5.6226	-0.735903	Constitutive
Vocar20009749m.g	0.550584	0.194253	0.018982	0.0156996	0.372418	0.0173408	-4.42468	Low expression
Vocar20009787m.g	0.659736	0.160754	0.00081893	0.0074505	0.410245	0.00413471	-6.63255	Gonidial specific
Vocar20009791m.g	0.190661	0.0172338	1.13	0.934597	0.103947	1.0323	3.31194	Low confidence
Vocar20009793m.g	0.440176	0.224168	0.0114742	0.00949003	0.332172	0.0104821	-4.98593	Low expression
Vocar20009813m.g	0.684528	0.182605	2.69441	2.9664	0.433567	2.83041	2.70668	Low confidence
Vocar20009815m.g	0.306711	0.595398	0.483896	2.46587	0.451054	1.47488	1.70923	Low confidence
Vocar20009817m.g	0.379551	0.49912	0.0130855	0.0108227	0.439336	0.0119541	-5.19975	Low expression
Vocar20009824m.g	0.0213129	0.0211912	0.0227784	0.0188395	0.0212521	0.0208089	-0.0304006	Low expression
Vocar20009830m.g	0.253198	0.251751	0.0246006	0.223813	0.252475	0.124207	-1.02339	Low expression
Vocar20009850m.g	0.846453	1.25723	0.792969	1.76432	1.05184	1.27864	0.281694	Constitutive
Vocar20009881m.g	0.0116488	0.127405	0.0124497	0.0102969	0.0695267	0.0113733	-2.61192	Low expression
Vocar20009883m.g	0.0122959	0.0122257	0.0131414	0.0108689	0.0122608	0.0120051	-0.0304006	Low expression
Vocar20009911m.g	2.54782	2.36743	0.0935894	0.114265	2.45762	0.103927	-4.56362	Gonidial specific
Vocar20009918m.g	1.69745	1.56806	0.39886	1.28763	1.63276	0.843243	-0.95329	Low confidence
Vocar20009932m.g	0.219451	0.114294	0.0111686	0.00923727	0.166872	0.0102029	-4.03169	Low expression
Vocar20009947m.g	0.00483571	0.00480809	0.31526	0.260745	0.0048219	0.288003	5.90034	Low confidence
Vocar20009975m.g	13.1892	13.2231	1.06806	0.592149	13.2061	0.830106	-3.99177	Gonidial specific
Vocar20009978m.g	0.0245918	0.0244514	0.0262827	0.0217379	0.0245216	0.0240103	-0.0304006	Low expression
Vocar20009996m.g	0.0522272	0.00472081	0.00507439	0.00419691	0.028474	0.00463565	-2.6188	Low expression
Vocar20010087m.g	0.177807	0.016072	1.05382	1.58601	0.0969396	1.31991	3.76721	Low confidence
Vocar20010090m.g	0.36379	0.0328829	0.0353458	0.0292337	0.198336	0.0322897	-2.6188	Low expression
Vocar20010094m.g	0.641977	0.954306	33.9731	46.3024	0.798142	40.1378	5.65217	Somatic specific
Vocar20010095m.g	54.545	56.4511	0.0119189	0.207015	55.4981	0.109467	-8.9858	Gonidial specific
Vocar20010098m.g	0.285132	0.0257731	0.0277034	0.0229129	0.155453	0.0253082	-2.6188	Low expression
Vocar20010106m.g	0.621551	0.413365	0.00439926	0.00363853	0.517458	0.00401889	-7.0085	Gonidial specific
Vocar20010112m.g	0.142566	0.141752	0.0138517	0.240585	0.142159	0.127218	-0.160199	Low expression
Vocar20010115m.g	2.44647	3.24064	0.00868667	0.07903	2.84355	0.0438583	-6.0187	Gonidial specific
Vocar20010124m.g	0.282587	0.280973	0.0274561	0.0227083	0.28178	0.0250822	-3.48983	Low expression
Vocar20010152m.g	1.81027	1.79993	0.140941	0.540457	1.8051	0.340699	-2.40551	Low confidence
Vocar20010153m.g	0.40915	0.013123	4.52799	5.72832	0.211136	5.12815	4.60219	Somatic specific
Vocar20010155m.g	7.00329	6.56596	6.31032	5.0425	6.78463	5.67641	-0.25729	Constitutive
Vocar20010165m.g	0.253198	0.0228865	0.0246006	0.0203466	0.138042	0.0224736	-2.6188	Low expression
Vocar20010171m.g	0.0241785	0.0240404	0.025841	0.0213725	0.0241095	0.0236068	-0.0304006	Low expression
Vocar20010174m.g	5.1872	3.73732	0.963962	1.51878	4.46226	1.24137	-1.84584	Low confidence
Vocar20010176m.g	0.00896338	0.0980341	0.105377	0.0871546	0.0534987	0.0962656	0.847516	Low expression
Vocar20010179m.g	0.0388817	0.0386596	0.457107	0.0343693	0.0387707	0.245738	2.66408	Low expression
Vocar20010181m.g	0.191816	0.0173383	0.0186369	0.0154141	0.104577	0.0170255	-2.6188	Low expression
Vocar20010190m.g	1.31124	0.980041	2.19301	2.27425	1.14564	2.23363	0.963232	Constitutive
Vocar20010201m.g	0.0188055	0.0186981	0.0200986	0.0166231	0.0187518	0.0183608	-0.0304006	Low expression
Vocar20010251m.g	0.0131984	0.013123	0.0141059	0.0116666	0.0131607	0.0128863	-0.0304006	Low expression
Vocar20010256m.g	0.0219637	0.0218383	0.0234739	0.0194147	0.021901	0.0214443	-0.0304006	Low expression
Vocar20010258m.g	0.0147048	0.0146208	0.0157159	0.0129983	0.0146628	0.0143571	-0.0304006	Low expression
Vocar20010266m.g	0.0373668	0.0371534	0.0399361	0.0330302	0.0372601	0.0364832	-0.0304006	Low expression
Vocar20010272m.g	0.00450273	0.0940173	0.0529357	0.00398017	0.04926	0.0284579	-0.791587	Low expression
Vocar20010280m.g	0.00703483	0.00699465	0.00751853	0.00621841	0.00701474	0.00686847	-0.0304006	Low expression
Vocar20010290m.g	12.7725	8.47049	2.41996	2.55439	10.6215	2.48717	-2.09441	Gonidial biased
Vocar20010297m.g	0.0201206	0.0200057	0.0215041	0.0177855	0.0200631	0.0196448	-0.0304006	Low expression
Vocar20010298m.g	0.0075717	0.00752845	0.00809232	0.00669297	0.00755008	0.00739264	-0.0304006	Low expression
Vocar20010302m.g	0.103286	0.200501	0.268084	0.0478233	0.151894	0.157954	0.0564405	Constitutive
Vocar20010308m.g	3.4577	3.08968	3.16065	4.16221	3.27369	3.66143	0.161491	Constitutive
Vocar20010314m.g	0.00741558	0.0811055	0.00792547	0.00655497	0.0442605	0.00724022	-2.61192	Low expression
Vocar20010338m.g	0.0167282	0.0166326	0.0178784	0.0147868	0.0166804	0.0163326	-0.0304006	Low expression
Vocar20010357m.g	0.0556186	0.0013488	0.00144983	0.00119912	0.0284837	0.00132447	-4.42665	Low expression
Vocar20010358m.g	0.0146053	0.159741	0.0156095	0.0129103	0.0871731	0.0142599	-2.61192	Low expression
Vocar20010359m.g	0.00846249	0.00841415	0.0994879	0.306696	0.00843832	0.203092	4.58903	Low expression
Vocar20010378m.g	1.16708	0.930626	0.259344	0.725206	1.04885	0.492275	-1.09127	Low confidence
Vocar20010388m.g	0.452139	0.0408687	0.483227	0.0363333	0.246504	0.25978	0.0756822	Low expression
Vocar20010393m.g	0.0114631	0.0113977	0.0122513	0.0101328	0.0114304	0.0111921	-0.0304006	Low expression
Vocar20010395m.g	11.6356	7.90729	3.08738	2.14657	9.77143	2.61698	-1.90067	Low confidence
Vocar20010398m.g	13.3302	13.5584	6.23195	4.61317	13.4443	5.42256	-1.30995	Low confidence
Vocar20010401m.g	0.00815084	0.00810428	0.00871128	0.0072049	0.00812756	0.00795809	-0.0304006	Low expression
Vocar20010406m.g	0.0137667	0.0136881	0.0147133	0.012169	0.0137274	0.0134412	-0.0304006	Low expression
Vocar20010417m.g	18.7995	15.3981	7.28105	6.34146	17.0988	6.81126	-1.3279	Low confidence
Vocar20010426m.g	0.0287725	0.0286081	0.0307508	0.0254333	0.0286903	0.028092	-0.0304006	Low expression
Vocar20010443m.g	1.36369	0.461902	4.66067	5.31185	0.912798	4.98626	2.44959	Low confidence
Vocar20010444m.g	0.201013	0.121487	13.1891	13.3821	0.16125	13.2856	6.36442	Somatic specific
Vocar20010468m.g	0.390737	0.0353187	0.037964	0.0313991	0.213028	0.0346815	-2.6188	Low expression
Vocar20010484m.g	10.8108	6.33165	0.0226109	0.0187009	8.57124	0.0206559	-8.6968	Gonidial specific
Vocar20010501m.g	1.34053	1.00779	0.0349441	0.317916	1.17416	0.17643	-2.73446	Low expression
Vocar20010509m.g	1.40368	1.33775	0.504214	0.880383	1.37071	0.692298	-0.98546	Low confidence
Vocar20010516m.g	0.247263	0.469352	0.744746	1.01336	0.358308	0.879052	1.29475	Low confidence
Vocar20010534m.g	12.2084	9.11151	1.29277	2.08752	10.66	1.69014	-2.65699	Gonidial specific
Vocar20010554m.g	0.00874543	0.00869548	0.570152	0.548864	0.00872045	0.559508	6.00361	Low confidence
Vocar20010557m.g	0.00629594	0.00625998	0.00672884	0.116871	0.00627796	0.0617998	3.29923	Low expression
Vocar20010575m.g	0.0134451	0.0133683	0.158065	0.0118847	0.0134067	0.0849748	2.66408	Low expression
Vocar20010599m.g	0.0210018	0.0208818	0.0224458	0.0185644	0.0209418	0.0205051	-0.0304006	Low expression
Vocar20010604m.g	0.0120387	0.0119699	0.0128664	0.0106415	0.0120043	0.011754	-0.0304006	Low expression
Vocar20010625m.g	0.00338102	0.0369788	0.00361349	0.00298863	0.0201799	0.00330106	-2.61192	Low expression
Vocar20010631m.g	0.0124019	0.0123311	0.0132547	0.0109626	0.0123665	0.0121086	-0.0304006	Low expression
Vocar20010647m.g	0.0131381	0.143694	0.5757	0.476148	0.0784159	0.525924	2.74564	Low expression
Vocar20010670m.g	0.0176518	0.193061	0.0188655	0.0156032	0.105356	0.0172344	-2.61192	Low expression
Vocar20010671m.g	26.8406	24.7022	0.194546	0.368523	25.7714	0.281535	-6.51632	Gonidial specific
Vocar20010676m.g	0.0140353	0.293059	0.915024	1.00492	0.153547	0.959975	2.64432	Low confidence
Vocar20010683m.g	1.56364	1.43997	184.511	360.134	1.5018	272.323	7.50248	Somatic specific
Vocar20010693m.g	0.842622	0.429122	0.0219649	0.0181666	0.635872	0.0200657	-4.98593	Low expression
Vocar20010702m.g	0.188391	0.187315	0.0183041	0.620693	0.187853	0.319499	0.766205	Low expression
Vocar20010704m.g	11.3207	9.6519	24.457	34.9648	10.4863	29.7109	1.50248	Low confidence
Vocar20010712m.g	64.1655	51.2465	36.7284	25.3165	57.706	31.0224	-0.895409	Low confidence
Vocar20010722m.g	36.585	21.8733	20.0948	14.3239	29.2291	17.2093	-0.764215	Constitutive
Vocar20010729m.g	0.105058	0.00336963	0.0760621	0.182736	0.054214	0.129399	1.25509	Low confidence
Vocar20010745m.g	7.59154	6.03	0.872038	0.383819	6.81077	0.627928	-3.43915	Gonidial specific
Vocar20010748m.g	0.005743	0.0057102	0.00613789	0.0050765	0.0057266	0.00560719	-0.0304006	Low expression
Vocar20010754m.g	13.5349	12.8383	2.10183	2.83961	13.1866	2.47072	-2.41607	Gonidial specific
Vocar20010767m.g	0.0146798	0.014596	0.0156892	0.0129762	0.0146379	0.0143327	-0.0304006	Low expression
Vocar20010779m.g	1.90341	1.38954	1.15569	1.12354	1.64647	1.13961	-0.530835	Constitutive
Vocar20010786m.g	0.146943	0.240365	0.00506603	0.00419	0.193654	0.00462802	-5.38694	Low expression
Vocar20010798m.g	1.44516	1.0468	0.845647	0.815021	1.24598	0.830334	-0.585516	Constitutive
Vocar20010807m.g	2.40019	1.05242	0.0159331	0.0131779	1.72631	0.0145555	-6.88998	Gonidial specific
Vocar20010834m.g	0.846453	0.945523	131.13	311.582	0.895988	221.356	7.94868	Somatic specific
Vocar20010836m.g	0.614412	0.0149001	1.61762	3.45734	0.314656	2.53748	3.01155	Low confidence
Vocar20010839m.g	0.00526646	0.0576002	1.41277	2.5185	0.0314334	1.96564	5.96656	Somatic specific
Vocar20010854m.g	8.78998	7.16634	8.16434	10.5675	7.97816	9.36594	0.231367	Constitutive
Vocar20010857m.g	0.453719	1.22135	1.4311	1.47709	0.837533	1.45409	0.7959	Constitutive
Vocar20010859m.g	2.46388	4.55891	0.366219	0.59136	3.5114	0.47879	-2.87458	Low confidence
Vocar20010874m.g	0.0219637	0.0218383	0.0234739	0.0194147	0.021901	0.0214443	-0.0304006	Low expression
Vocar20010907m.g	0.256987	0.205417	5.33696	7.79924	0.231202	6.5681	4.82825	Somatic specific
Vocar20010922m.g	23.7984	25.3998	8.62766	7.13574	24.5991	7.8817	-1.64203	Low confidence
Vocar20010923m.g	6.86581	8.79435	22.9574	34.3282	7.83008	28.6428	1.87107	Low confidence
Vocar20010924m.g	3.58207	3.84962	319.592	506.199	3.71585	412.895	6.79594	Somatic specific
Vocar20010938m.g	0.337858	0.335929	0.244609	0.105972	0.336894	0.17529	-0.942546	Low expression
Vocar20010939m.g	2.16938	2.03279	331.855	504.51	2.10109	418.183	7.63685	Somatic specific
Vocar20010948m.g	2.58683	1.71649	0.752964	1.09815	2.15166	0.925556	-1.21706	Low confidence
Vocar20010977m.g	0.0153045	0.0152171	0.0163568	0.0135283	0.0152608	0.0149426	-0.0304006	Low expression
Vocar20010984m.g	6.15488	4.6384	0.706572	0.584389	5.39664	0.645481	-3.06362	Gonidial specific
Vocar20011007m.g	0.52784	0.216105	0.0110614	0.00914866	0.371972	0.0101051	-5.20205	Low expression
Vocar20011014m.g	1.97837	1.38238	3.41626	4.42205	1.68037	3.91915	1.22176	Low confidence
Vocar20011022m.g	0.0086664	0.0086169	0.00926229	0.00766063	0.00864165	0.00846146	-0.0304006	Low expression
Vocar20011039m.g	0.0388817	0.0386596	0.0415551	0.0343693	0.0387707	0.0379622	-0.0304006	Low expression
Vocar20011078m.g	0.00794819	0.0869308	0.0084947	0.00702577	0.0474395	0.00776023	-2.61192	Low expression
Vocar20011079m.g	0.0759072	0.00359399	0.00386317	0.00319514	0.0397506	0.00352915	-3.49358	Low expression
Vocar20011080m.g	0.256233	0.060289	0.169328	0.0881779	0.158261	0.128753	-0.297701	Constitutive
Vocar20011082m.g	1.37092	1.69966	11.2331	11.9836	1.53529	11.6083	2.91858	Somatic specific
Vocar20011085m.g	0.0268901	0.0267366	0.0287391	0.0237694	0.0268134	0.0262543	-0.0304006	Low expression
Vocar20011092m.g	0.554469	0.352635	1.28662	1.50569	0.453552	1.39615	1.62212	Low confidence
Vocar20011093m.g	0.642111	0.540971	0.00523864	0.00433276	0.591541	0.0047857	-6.94961	Gonidial specific
Vocar20011095m.g	14.6051	14.0035	0.0111416	0.193514	14.3043	0.102328	-7.12711	Gonidial specific
Vocar20011102m.g	0.0184439	0.0183385	0.216833	0.0163034	0.0183912	0.116568	2.66408	Low expression
Vocar20011111m.g	0.971955	0.454402	1.31396	1.82642	0.713179	1.57019	1.1386	Low confidence
Vocar20011120m.g	1.3619	1.54484	0.430511	0.0169555	1.45337	0.223733	-2.69955	Low confidence
Vocar20011132m.g	2.51125	2.82118	14.9997	18.6521	2.66621	16.8259	2.65782	Somatic specific
Vocar20011136m.g	1.14714	1.14059	0.0200986	0.0166231	1.14386	0.0183608	-5.96114	Low confidence
Vocar20011140m.g	0.0113277	0.123893	0.133173	0.0100131	0.0676106	0.071593	0.0825683	Low expression
Vocar20011154m.g	0.475804	0.39878	0.00266241	0.0462423	0.437292	0.0244524	-4.16055	Gonidial specific
Vocar20011165m.g	0.0359656	0.0357602	0.422824	0.349708	0.0358629	0.386266	3.42903	Low expression
Vocar20011168m.g	0.00564166	0.117798	0.00602957	0.00498692	0.0617199	0.00550825	-3.48607	Low expression
Vocar20011169m.g	0.0191816	0.0190721	0.0205005	0.0169555	0.0191269	0.018728	-0.0304006	Low expression
Vocar20011171m.g	5.13526	4.85716	6.29055	6.91675	4.99621	6.60365	0.402429	Constitutive
Vocar20011176m.g	0.874457	0.869463	0.633105	1.02232	0.87196	0.827712	-0.0751332	Constitutive
Vocar20011178m.g	0.0111091	0.0110456	0.0118729	0.0098198	0.0110773	0.0108464	-0.0304006	Low expression
Vocar20011182m.g	0.103769	0.290771	0.0100822	0.00833878	0.19727	0.00921051	-4.42075	Low expression
Vocar20011183m.g	1.15975	0.536952	1.05026	2.90331	0.848352	1.97678	1.22042	Low confidence
Vocar20011184m.g	0.678633	0.398541	0.894955	1.30148	0.538587	1.09822	1.02791	Constitutive
Vocar20011185m.g	0.00765225	0.00760854	0.00817841	0.00676417	0.0076304	0.00747129	-0.0304006	Low expression
Vocar20011190m.g	15.6959	16.0008	0.0212075	0.192942	15.8483	0.107075	-7.20957	Gonidial specific
Vocar20011196m.g	1.77626	2.20399	23.8633	27.5224	1.99013	25.6929	3.69044	Somatic specific
Vocar20011197m.g	0.0166315	0.0165365	0.017775	0.161715	0.016584	0.0897448	2.43604	Low expression
Vocar20011202m.g	0.0037611	0.00373962	0.00401971	0.00332461	0.00375036	0.00367216	-0.0304006	Low expression
Vocar20011203m.g	0.0132592	0.145018	0.0141709	0.0117204	0.0791387	0.0129456	-2.61192	Low expression
Vocar20011205m.g	0.335679	0.492695	0.529597	1.0032	0.414187	0.7664	0.887814	Constitutive
Vocar20011206m.g	0.00899139	0.00894004	0.00960963	0.0079479	0.00896572	0.00877876	-0.0304006	Low expression
Vocar20011211m.g	0.00978655	0.00973065	0.0104595	0.00865078	0.0097586	0.00955512	-0.0304006	Low expression
Vocar20011214m.g	1.2427	1.79218	2.76398	2.78084	1.51744	2.77241	0.8695	Constitutive
Vocar20011236m.g	6.07252	4.58697	6.0102	5.26856	5.32975	5.63938	0.08147	Constitutive
Vocar20011238m.g	0.00853782	0.00848906	0.00912487	0.00754697	0.00851344	0.00833592	-0.0304006	Low expression
Vocar20011241m.g	1.16391	0.797865	0.00772633	0.070293	0.980888	0.0390097	-4.65218	Gonidial specific
Vocar20011267m.g	1.39271	2.75429	0.343493	1.0958	2.0735	0.719644	-1.52671	Low confidence
Vocar20011276m.g	0.00473231	0.00470528	0.0050577	0.00418311	0.0047188	0.0046204	-0.0304006	Low expression
Vocar20011288m.g	0.520807	0.348051	14.9739	17.592	0.434429	16.2829	5.2281	Somatic specific
Vocar20011294m.g	0.0165359	0.0164415	0.0176729	0.0146168	0.0164887	0.0161449	-0.0304006	Low expression
Vocar20011295m.g	0.0368878	0.0366771	0.0394241	0.0326068	0.0367824	0.0360154	-0.0304006	Low expression
Vocar20011298m.g	0.579998	0.350534	0.133699	0.0100527	0.465266	0.0718759	-2.69448	Low expression
Vocar20011309m.g	0.560972	0.197918	2.14675	1.77553	0.379445	1.96114	2.36973	Low confidence
Vocar20011310m.g	0.270951	0.141116	0.0137896	0.125456	0.206034	0.0696226	-1.56525	Low expression
Vocar20011316m.g	6.57805	4.88204	7.14176	6.92043	5.73004	7.0311	0.295204	Constitutive
Vocar20011354m.g	0.0309381	0.64599	1.35568	0.0273476	0.338464	0.691514	1.03076	Low expression
Vocar20011361m.g	0.0198431	0.0197297	0.0212075	0.0175402	0.0197864	0.0193738	-0.0304006	Low expression
Vocar20011368m.g	0.0185629	0.0184569	0.0198392	0.0164086	0.0185099	0.0181239	-0.0304006	Low expression
Vocar20011378m.g	2.85389	1.74302	1.51704	1.90344	2.29846	1.71024	-0.426467	Constitutive
Vocar20011405m.g	0.0146053	0.450179	0.0156095	0.0129103	0.232392	0.0142599	-4.02652	Low expression
Vocar20011429m.g	0.00255983	0.00254521	0.00273584	0.0248902	0.00255252	0.013813	2.43604	Low expression
Vocar20011454m.g	0.00925159	0.00919875	0.00988772	0.00817791	0.00922517	0.00903281	-0.0304006	Low expression
Vocar20011467m.g	6.62298	6.87887	0.195744	0.0574468	6.75093	0.126596	-5.73679	Gonidial specific
Vocar20011473m.g	8.63585	6.21614	0.48762	0.257966	7.42599	0.372793	-4.31614	Gonidial specific
Vocar20011492m.g	4.25534	2.74971	3.81814	3.92611	3.50253	3.87213	0.144729	Constitutive
Vocar20011524m.g	5.53136	4.33209	0.891146	0.840856	4.93172	0.866001	-2.50965	Gonidial specific
Vocar20011547m.g	0.297175	0.125663	0.0498925	0.121782	0.211419	0.0858372	-1.30043	Low confidence
Vocar20011562m.g	0.0213129	0.0211912	0.0227784	0.207234	0.0212521	0.115006	2.43604	Low expression
Vocar20011563m.g	6.45871	5.22148	0.0215041	0.195641	5.8401	0.108572	-5.74926	Gonidial specific
Vocar20011570m.g	0.011792	0.0117246	0.138631	0.114658	0.0117583	0.126644	3.42903	Low expression
Vocar20011582m.g	1.43862	2.12817	0.037501	1.27166	1.78339	0.654583	-1.44598	Low confidence
Vocar20011587m.g	4.32931	2.96776	1.46569	1.92532	3.64854	1.69551	-1.1056	Low confidence
Vocar20011600m.g	0.0350884	0.034888	0.037501	0.0310162	0.0349882	0.0342586	-0.0304006	Low expression
Vocar20011602m.g	1.02615	0.420119	1.31175	1.08492	0.723135	1.19833	0.728691	Constitutive
Vocar20011616m.g	7.58852	7.54518	2.53559	4.92305	7.56685	3.72932	-1.02078	Low confidence
Vocar20011630m.g	9.4672	6.74304	0.64235	0.380557	8.10512	0.511454	-3.98616	Gonidial specific
Vocar20011652m.g	0.082207	0.0428149	0.00418378	0.0726665	0.0625109	0.0384252	-0.702058	Low expression
Vocar20011654m.g	0.0254623	0.0253169	0.0272131	0.0225073	0.0253896	0.0248602	-0.0304006	Low expression
Vocar20011661m.g	0.00792629	0.00788103	0.0084713	0.00700642	0.00790366	0.00773886	-0.0304006	Low expression
Vocar20011673m.g	0.020406	0.0202895	0.0218091	0.0180378	0.0203477	0.0199234	-0.0304006	Low expression
Vocar20011690m.g	0.0350884	0.383768	135.791	119.443	0.209428	127.617	9.25115	Somatic specific
Vocar20011691m.g	0.0217973	0.0216728	0.0232961	0.0192676	0.0217351	0.0212819	-0.0304006	Low expression
Vocar20011725m.g	0.0152235	0.0151366	0.0162703	0.148024	0.01518	0.0821473	2.43604	Low expression
Vocar20011734m.g	0.361144	0.122324	0.131486	0.00350804	0.241734	0.0674971	-1.84052	Low confidence
Vocar20011737m.g	3.33982	3.59671	0.603151	0.171736	3.46827	0.387443	-3.16216	Gonidial specific
Vocar20011741m.g	0.0179828	0.0178801	0.0192193	0.0158958	0.0179314	0.0175575	-0.0304006	Low expression
Vocar20011750m.g	7.80428	10.7784	6.30498	10.3189	9.29132	8.31194	-0.160699	Constitutive
Vocar20011762m.g	0.0241785	0.264445	2.86835	4.93705	0.144312	3.9027	4.75721	Somatic specific
Vocar20011769m.g	0.0134451	0.0133683	0.0143695	0.0118847	0.0134067	0.0131271	-0.0304006	Low expression
Vocar20011781m.g	1.70748	1.32254	1.11913	1.50932	1.51501	1.31422	-0.205116	Constitutive
Vocar20011794m.g	0.0953304	0.0086169	0.00926229	0.00766063	0.0519737	0.00846146	-2.6188	Low expression
Vocar20011798m.g	0.0165359	0.0164415	0.0176729	0.0146168	0.0164887	0.0161449	-0.0304006	Low expression
Vocar20011812m.g	0.0135082	0.013431	0.014437	0.0119405	0.0134696	0.0131888	-0.0304006	Low expression
Vocar20011813m.g	0.00604463	0.00601011	0.200268	0.00534313	0.00602737	0.102806	4.09224	Low expression
Vocar20011838m.g	0.011509	0.0114433	0.135304	0.21364	0.0114761	0.174472	3.92629	Low expression
Vocar20011839m.g	0.0151434	0.0150569	0.0161846	0.147245	0.0151002	0.081715	2.43604	Low expression
Vocar20011841m.g	1.37055	2.44568	20.9629	34.9086	1.90811	27.9358	3.87189	Somatic specific
Vocar20011854m.g	0.278733	0.0983404	0.105706	0.405343	0.188537	0.255524	0.438615	Low expression
Vocar20011861m.g	1.66469	2.06387	11.6633	24.5431	1.86428	18.1032	3.27956	Somatic specific
Vocar20011863m.g	2.40035	2.07053	0.356777	0.435598	2.23544	0.396188	-2.49631	Low confidence
Vocar20011869m.g	0.246207	0.1008	0.263136	0.30298	0.173504	0.283058	0.706132	Constitutive
Vocar20011870m.g	0.456149	0.353864	0.112503	0.00443089	0.405006	0.0584669	-2.79225	Low confidence
Vocar20011892m.g	0.0205518	0.0204344	0.0219649	0.0181666	0.0204931	0.0200657	-0.0304006	Low expression
Vocar20011894m.g	1.9217	0.855077	15.6704	28.8213	1.38839	22.2458	4.00205	Somatic specific
Vocar20011902m.g	0.0319694	0.0317868	0.0341676	0.0282592	0.0318781	0.0312134	-0.0304006	Low expression
Vocar20011910m.g	6.70682	4.25093	2.18721	1.45077	5.47887	1.81899	-1.59074	Low confidence
Vocar20011918m.g	1.29156	1.15704	12.0407	21.4883	1.2243	16.7645	3.77538	Somatic specific
Vocar20011924m.g	0.0216334	0.0215099	0.0231209	0.21035	0.0215716	0.116736	2.43604	Low expression
Vocar20011930m.g	0.00689987	0.00686046	0.0073743	0.00609911	0.00688016	0.0067367	-0.0304006	Low expression
Vocar20011936m.g	0.228872	0.444293	2.22477	1.84006	0.336582	2.03242	2.59417	Low confidence
Vocar20011941m.g	0.140043	0.0126585	1.2382	2.37452	0.0763507	1.80636	4.5643	Low confidence
Vocar20011944m.g	0.0141041	0.0140236	0.0150739	0.0124673	0.0140639	0.0137706	-0.0304006	Low expression
Vocar20011955m.g	0.483495	0.220438	0.429305	0.666024	0.351966	0.547664	0.637854	Constitutive
Vocar20011961m.g	2.73285	1.97279	0.291504	0.193822	2.35282	0.242663	-3.27736	Gonidial specific
Vocar20011969m.g	0.0266412	0.026489	0.028473	0.0235493	0.0265651	0.0260112	-0.0304006	Low expression
Vocar20011980m.g	0.0271438	0.296877	0.0290102	0.0239937	0.16201	0.0265019	-2.61192	Low expression
Vocar20011986m.g	0.0195731	0.0194613	0.0209189	0.0173016	0.0195172	0.0191102	-0.0304006	Low expression
Vocar20011995m.g	0.0210018	0.0208818	0.0224458	0.0185644	0.0209418	0.0205051	-0.0304006	Low expression
Vocar20011999m.g	0.0299713	0.0298001	0.0320321	0.026493	0.0298857	0.0292626	-0.0304006	Low expression
Vocar20012000m.g	0.203177	0.202016	0.00700474	0.00579346	0.202597	0.0063991	-4.9846	Low expression
Vocar20012005m.g	0.177807	0.819671	0.0172757	0.0142884	0.498739	0.015782	-4.98193	Low expression
Vocar20012006m.g	0.96637	0.482599	0.33181	0.622304	0.724484	0.477057	-0.602794	Constitutive
Vocar20012011m.g	0.0127312	0.0126585	0.0136066	0.0112537	0.0126948	0.0124301	-0.0304006	Low expression
Vocar20012014m.g	0.0694072	0.00627371	0.0067436	0.00557748	0.0378405	0.00616054	-2.6188	Low expression
Vocar20012024m.g	0.0185629	0.0184569	0.0198392	0.180494	0.0185099	0.100167	2.43604	Low expression
Vocar20012025m.g	0.0256897	0.025543	0.576578	0.0227083	0.0256163	0.299643	3.54811	Low expression
Vocar20012035m.g	0.0863174	0.0858244	0.00439297	0.00363333	0.0860709	0.00401315	-4.42272	Low expression
Vocar20012037m.g	0.0103498	0.0102907	0.0110614	0.192122	0.0103202	0.101592	3.29923	Low expression
Vocar20012038m.g	0.0106961	0.010635	0.0114315	0.00945475	0.0106655	0.0104431	-0.0304006	Low expression
Vocar20012041m.g	0.0155527	0.0154639	0.0166221	0.0137477	0.0155083	0.0151849	-0.0304006	Low expression
Vocar20012046m.g	0.00815084	0.00810428	0.00871128	0.0072049	0.00812756	0.00795809	-0.0304006	Low expression
Vocar20012049m.g	0.0143862	0.0143041	0.0153754	0.0127166	0.0143451	0.014046	-0.0304006	Low expression
Vocar20012050m.g	0.00853782	0.00848906	0.00912487	0.00754697	0.00851344	0.00833592	-0.0304006	Low expression
Vocar20012051m.g	0.0124019	0.0123311	0.0132547	0.0109626	0.0123665	0.0121086	-0.0304006	Low expression
Vocar20012053m.g	0.0121403	0.0120709	0.012975	0.0107313	0.0121056	0.0118532	-0.0304006	Low expression
Vocar20012054m.g	0.00775538	0.00771109	0.00828863	0.00685533	0.00773323	0.00757198	-0.0304006	Low expression
Vocar20012056m.g	0.0197072	0.0195946	0.0210622	0.0174201	0.0196509	0.0192411	-0.0304006	Low expression
Vocar20012059m.g	0.00928144	0.00922843	0.00991962	0.00820429	0.00925493	0.00906195	-0.0304006	Low expression
Vocar20012063m.g	0.0078186	0.00777395	3.35084	5.46677	0.00779627	4.40881	9.14339	Somatic specific
Vocar20012064m.g	0.0178711	0.017769	0.0190999	0.0157971	0.0178201	0.0174485	-0.0304006	Low expression
Vocar20012065m.g	0.0166315	0.0165365	0.017775	0.0147013	0.016584	0.0162382	-0.0304006	Low expression
Vocar20012066m.g	0.00946462	0.00941057	0.0101154	0.00836621	0.0094376	0.0092408	-0.0304006	Low expression
Vocar20012068m.g	0.0103498	0.0102907	0.0110614	0.00914866	0.0103202	0.0101051	-0.0304006	Low expression
Vocar20012069m.g	0.0126751	0.0126027	0.0135466	0.0112041	0.0126389	0.0123754	-0.0304006	Low expression
Vocar20012074m.g	0.0143862	0.0143041	0.0153754	0.0127166	0.0143451	0.014046	-0.0304006	Low expression
Vocar20012079m.g	0.0146053	0.0145219	0.0156095	0.0129103	0.0145636	0.0142599	-0.0304006	Low expression
Vocar20012082m.g	0.00450979	0.00448403	0.00481988	0.00398641	0.00449691	0.00440314	-0.0304006	Low expression
Vocar20012086m.g	0.0112392	0.011175	0.012012	0.00993488	0.0112071	0.0109735	-0.0304006	Low expression
Vocar20012087m.g	0.0416992	0.041461	0.0445664	0.0368598	0.0415801	0.0407131	-0.0304006	Low expression
Vocar20012093m.g	0.0156372	0.0155479	0.0167124	0.0138224	0.0155925	0.0152674	-0.0304006	Low expression
Vocar20012094m.g	1.43862	1.57203	0.167455	0.264405	1.50533	0.21593	-2.80144	Low confidence
Vocar20012095m.g	0.0118894	0.0118215	0.0127069	0.0105096	0.0118555	0.0116083	-0.0304006	Low expression
Vocar20012098m.g	0.0178711	0.017769	0.0190999	0.0157971	0.0178201	0.0174485	-0.0304006	Low expression
Vocar20012099m.g	1.8181	1.30088	0.187653	0.155203	1.55949	0.171428	-3.1854	Gonidial specific
Vocar20012100m.g	0.36258	0.593095	16.5129	17.6896	0.477837	17.1013	5.16144	Somatic specific
Vocar20012103m.g	0.0125098	0.0124383	0.0133699	0.011058	0.012474	0.0122139	-0.0304006	Low expression
Vocar20012111m.g	0.0355215	0.0353187	0.037964	0.0313991	0.0354201	0.0346815	-0.0304006	Low expression
Vocar20012114m.g	0.0232036	0.0230711	0.024799	0.0205107	0.0231373	0.0226549	-0.0304006	Low expression
Vocar20012118m.g	13.5792	10.478	0.0125003	0.320501	12.0286	0.166501	-6.1748	Gonidial specific
Vocar20012125m.g	0.325294	0.0501098	8.57399	11.1412	0.187702	9.85761	5.71472	Somatic specific
Vocar20012132m.g	1.53635	0.912607	0.74299	0.658248	1.22448	0.700619	-0.805462	Constitutive
Vocar20012135m.g	0.020406	0.0202895	0.0218091	0.0180378	0.0203477	0.0199234	-0.0304006	Low expression
Vocar20012144m.g	0.219906	0.0851234	6.06584	9.20139	0.152515	7.63361	5.64535	Somatic specific
Vocar20012151m.g	0.596012	0.528715	10.1146	14.273	0.562364	12.1938	4.4385	Somatic specific
Vocar20012171m.g	0.014908	0.163051	0.0159331	0.144957	0.0889797	0.0804448	-0.145478	Low expression
Vocar20012175m.g	0.0411035	0.0408687	0.0439297	0.0363333	0.0409861	0.0401315	-0.0304006	Low expression
Vocar20012197m.g	59.1662	64.9586	1.48873	0.827591	62.0624	1.15816	-5.74381	Gonidial specific
Vocar20012202m.g	69.5634	67.9741	0.992995	1.35114	68.7687	1.17207	-5.87462	Gonidial specific
Vocar20012205m.g	0.029746	0.137125	0.0317913	0.00239035	0.0834357	0.0170908	-2.28744	Low expression
Vocar20012213m.g	0.0245918	0.0244514	0.0262827	0.0217379	0.0245216	0.0240103	-0.0304006	Low expression
Vocar20012216m.g	5.89177	6.10882	23.5437	31.9538	6.0003	27.7487	2.20932	Somatic biased
Vocar20012225m.g	0.0338499	0.0336566	0.0361774	0.0299215	0.0337533	0.0330495	-0.0304006	Low expression
Vocar20012248m.g	0.0130192	0.0129449	0.153058	0.126591	0.012982	0.139825	3.42903	Low expression
Vocar20012253m.g	8.42816	6.35586	0.0145051	0.131965	7.39201	0.0732351	-6.65729	Gonidial specific
Vocar20012256m.g	0.0191816	0.0190721	0.0205005	0.0169555	0.0191269	0.018728	-0.0304006	Low expression
Vocar20012259m.g	0.269742	0.395916	0.013728	0.0113541	0.332829	0.0125411	-4.73005	Low expression
Vocar20012268m.g	0.0124019	0.258953	13.6656	20.9496	0.135677	17.3076	6.99508	Somatic specific
Vocar20012277m.g	8.88719	8.56907	40.1054	37.5676	8.72813	38.8365	2.15367	Somatic biased
Vocar20012278m.g	1.07161	0.714227	11.5913	11.877	0.892917	11.7341	3.71604	Somatic specific
Vocar20012280m.g	0.0156372	0.171027	0.0167124	0.152047	0.093332	0.0843796	-0.145478	Low expression
Vocar20012282m.g	0.0170251	0.0169279	0.200153	0.0150493	0.0169765	0.107601	2.66408	Low expression
Vocar20012284m.g	18.6692	14.2518	1.69902	1.05682	16.4605	1.37792	-3.57845	Gonidial specific
Vocar20012286m.g	1.95242	1.37364	14.6554	23.1221	1.66303	18.8888	3.50564	Somatic specific
Vocar20012296m.g	0.247263	0.245851	0.0240241	0.0198698	0.246557	0.0219469	-3.48983	Low expression
Vocar20012305m.g	4.85897	4.03922	6.66354	5.83131	4.44909	6.24742	0.489749	Constitutive
Vocar20012318m.g	6.83708	6.33753	6.93595	5.42952	6.5873	6.18273	-0.0914434	Constitutive
Vocar20012326m.g	0.08805	0.0310651	0.00303562	0.00251069	0.0595575	0.00277315	-4.42468	Low expression
Vocar20012330m.g	2.47973	1.90093	0.0202308	0.0167324	2.19033	0.0184816	-6.88892	Gonidial specific
Vocar20012334m.g	0.0113277	0.011263	0.0121066	0.0100131	0.0112954	0.0110599	-0.0304006	Low expression
Vocar20012341m.g	0.108509	0.0382834	0.00374097	0.00309407	0.0733963	0.00341752	-4.42468	Low expression
Vocar20012351m.g	0.0933619	0.0928287	0.00907103	0.00750244	0.0930953	0.00828674	-3.48983	Low expression
Vocar20012353m.g	405.685	370.423	0.826301	1.24553	388.054	1.03592	-8.54921	Gonidial specific
Vocar20012356m.g	1.3306	0.83481	0.00524758	0.00434015	1.08271	0.00479386	-7.81924	Gonidial specific
Vocar20012358m.g	0.030609	0.0304342	0.0327136	0.0270567	0.0305216	0.0298852	-0.0304006	Low expression
Vocar20012361m.g	0.0135082	0.013431	0.014437	0.131346	0.0134696	0.0728913	2.43604	Low expression
Vocar20012371m.g	0.0355215	0.0353187	0.037964	0.0313991	0.0354201	0.0346815	-0.0304006	Low expression
Vocar20012373m.g	0.00689987	0.00686046	0.0073743	0.00609911	0.00688016	0.0067367	-0.0304006	Low expression
Vocar20012383m.g	0.0316181	0.0314375	4.42676	1.70487	0.0315278	3.06582	6.6035	Low confidence
Vocar20012393m.g	0.0217973	0.0216728	0.0232961	0.0192676	0.0217351	0.0212819	-0.0304006	Low expression
Vocar20012398m.g	0.00808215	0.00803599	0.0950165	0.078586	0.00805907	0.0868013	3.42903	Low expression
Vocar20012409m.g	4.16734	4.14354	1.73257	0.832771	4.15544	1.28267	-1.69585	Low confidence
Vocar20012412m.g	238.645	170.484	0.303803	0.557694	204.564	0.430748	-8.89149	Gonidial specific
Vocar20012418m.g	0.250714	0.0118706	0.0127597	0.0105532	0.131292	0.0116565	-3.49358	Low expression
Vocar20012420m.g	0.00985358	0.0097973	0.115842	0.00871003	0.00982544	0.0622761	2.66408	Low expression
Vocar20012426m.g	0.214427	0.296811	181.858	161.3	0.255619	171.579	9.39066	Somatic specific
Vocar20012439m.g	0.0101669	0.0101089	0.010866	0.00898703	0.0101379	0.00992652	-0.0304006	Low expression
Vocar20012440m.g	3.09989	3.42276	2.03175	3.95124	3.26132	2.9915	-0.12459	Constitutive
Vocar20012447m.g	0.516429	0.0244514	0.0262827	0.239116	0.27044	0.1327	-1.02714	Low expression
Vocar20012457m.g	0.0110663	0.0110031	0.0118272	0.00978203	0.0110347	0.0108046	-0.0304006	Low expression
Vocar20012458m.g	0.0195731	0.0194613	0.0209189	0.0173016	0.0195172	0.0191102	-0.0304006	Low expression
Vocar20012478m.g	0.0373668	0.0371534	0.0399361	0.0330302	0.0372601	0.0364832	-0.0304006	Low expression
Vocar20012480m.g	0.743754	0.947818	0.0111957	0.28705	0.845786	0.149123	-2.50379	Low confidence
Vocar20012493m.g	0.0159847	0.0158934	0.0170838	0.0141296	0.015939	0.0156067	-0.0304006	Low expression
Vocar20012504m.g	12.9881	18.3535	15.1805	11.6599	15.6708	13.4202	-0.223674	Constitutive
Vocar20012508m.g	0.012209	0.0121392	3.79709	3.68009	0.0121741	3.73859	8.26254	Somatic specific
Vocar20012512m.g	0.0388817	0.0386596	0.0415551	0.0343693	0.0387707	0.0379622	-0.0304006	Low expression
Vocar20012514m.g	0.0904523	0.0899357	0.0506376	0.00380738	0.090194	0.0272225	-1.72823	Low expression
Vocar20012518m.g	0.0268901	0.0267366	0.0287391	0.0237694	0.0268134	0.0262543	-0.0304006	Low expression
Vocar20012522m.g	0.0373668	0.0371534	57.9473	66.0935	0.0372601	62.0204	10.7009	Somatic specific
Vocar20012532m.g	0.345954	0.343979	0.223309	0.0938609	0.344967	0.158585	-1.1212	Low confidence
Vocar20012533m.g	0.00747336	0.00743068	0.00798722	0.00660605	0.00745202	0.00729664	-0.0304006	Low expression
Vocar20012534m.g	3.03264	1.86845	0.00513655	0.174181	2.45055	0.0896589	-4.77251	Gonidial specific
Vocar20012539m.g	0.0416992	0.041461	0.0445664	0.0368598	0.0415801	0.0407131	-0.0304006	Low expression
Vocar20012544m.g	0.0316181	0.0314375	0.0337921	0.0279487	0.0315278	0.0308704	-0.0304006	Low expression
Vocar20012545m.g	40.0734	40.3664	0.816559	1.55177	40.2199	1.18417	-5.08597	Gonidial specific
Vocar20012548m.g	5.73636	5.37078	24.5544	34.2147	5.55357	29.3846	2.40357	Somatic biased
Vocar20012550m.g	0.0144585	0.0143759	0.0154527	0.0127805	0.0144172	0.0141166	-0.0304006	Low expression
Vocar20012555m.g	0.0107762	0.0107147	0.0115172	0.00952558	0.0107454	0.0105214	-0.0304006	Low expression
Vocar20012557m.g	0.00466328	0.00463665	0.00498392	0.00412209	0.00464997	0.00455301	-0.0304006	Low expression
Vocar20012563m.g	0.00661436	0.00657658	0.00706915	0.00584673	0.00659547	0.00645794	-0.0304006	Low expression
Vocar20012565m.g	0.280598	0.278996	4.58406	3.31893	0.279797	3.95149	3.81995	Somatic specific
Vocar20012577m.g	0.430014	0.114711	0.459581	0.658237	0.272362	0.558909	1.03709	Constitutive
Vocar20012580m.g	0.0237789	0.0236431	0.0254139	0.0210192	0.023711	0.0232166	-0.0304006	Low expression
Vocar20012586m.g	0.0416992	0.041461	0.0445664	0.0368598	0.0415801	0.0407131	-0.0304006	Low expression
Vocar20012587m.g	7.59513	6.56071	3.64323	4.42292	7.07792	4.03308	-0.811445	Constitutive
Vocar20012597m.g	1.73786	1.38463	19.2008	21.2724	1.56124	20.2366	3.6962	Somatic specific
Vocar20012602m.g	0.0416992	0.041461	0.0445664	0.0368598	0.0415801	0.0407131	-0.0304006	Low expression
Vocar20012608m.g	0.00882591	0.0087755	0.10376	0.0858178	0.0088007	0.0947891	3.42903	Low expression
Vocar20012611m.g	0.0159847	0.0158934	0.0170838	0.0141296	0.015939	0.0156067	-0.0304006	Low expression
Vocar20012620m.g	0.232718	0.0210354	0.0226109	0.0187009	0.126877	0.0206559	-2.6188	Low expression
Vocar20012626m.g	0.0179828	0.196681	18.2775	21.4752	0.107332	19.8764	7.53283	Somatic specific
Vocar20012631m.g	0.00901958	0.00896806	0.00963975	0.00797282	0.00899382	0.00880629	-0.0304006	Low expression
Vocar20012639m.g	16.2474	10.3008	2.44586	3.70168	13.2741	3.07377	-2.11054	Gonidial biased
Vocar20012645m.g	0.0416992	0.041461	0.0445664	0.0368598	0.0415801	0.0407131	-0.0304006	Low expression
Vocar20012646m.g	0.341368	0.339418	1.05977	1.73866	0.340393	1.39922	2.03935	Low confidence
Vocar20012654m.g	4.71521	4.35494	4.28066	4.65609	4.53508	4.46838	-0.0213768	Constitutive
Vocar20012655m.g	0.0399617	0.437069	0.0427095	0.035324	0.238515	0.0390167	-2.61192	Low expression
Vocar20012660m.g	0.0274023	0.299704	133.869	152.14	0.163553	143.004	9.77208	Somatic specific
Vocar20012661m.g	1.28896	1.03864	0.137106	0.329391	1.1638	0.233248	-2.3189	Low confidence
Vocar20012668m.g	0.0268901	0.0267366	0.0287391	0.0237694	0.0268134	0.0262543	-0.0304006	Low expression
Vocar20012682m.g	0.507749	0.207879	0.0106404	0.00880045	0.357814	0.00972043	-5.20205	Low expression
Vocar20012692m.g	0.0416992	0.041461	0.0445664	0.0368598	0.0415801	0.0407131	-0.0304006	Low expression
Vocar20012696m.g	0.0125098	0.0124383	0.548167	0.121637	0.012474	0.334902	4.74674	Low expression
Vocar20012706m.g	0.0143147	0.0142329	0.0152989	0.0126534	0.0142738	0.0139761	-0.0304006	Low expression
Vocar20012708m.g	0.016925	0.0168283	0.0180887	0.0149608	0.0168766	0.0165247	-0.0304006	Low expression
Vocar20012709m.g	19.3198	13.4567	0.59329	0.145136	16.3882	0.369213	-5.47206	Gonidial specific
Vocar20012714m.g	0.0416992	0.870682	0.935894	0.774057	0.456191	0.854975	0.906246	Low expression
Vocar20012719m.g	0.0266412	0.026489	0.028473	0.0235493	0.0265651	0.0260112	-0.0304006	Low expression
Vocar20012721m.g	0.0416992	0.041461	0.0445664	0.0368598	0.0415801	0.0407131	-0.0304006	Low expression
Vocar20012736m.g	0.0100956	0.0100379	0.0107898	0.00892396	0.0100668	0.00985686	-0.0304006	Low expression
Vocar20012751m.g	0.29831	0.105247	84.6521	95.8724	0.201778	90.2623	8.80521	Somatic specific
Vocar20012755m.g	0.0216334	0.0215099	0.0231209	0.0191228	0.0215716	0.0211218	-0.0304006	Low expression
Vocar20012766m.g	0.0131381	0.0130631	0.0140415	0.0116134	0.0131006	0.0128274	-0.0304006	Low expression
Vocar20012772m.g	0.176814	0.65527	4.99915	5.55554	0.416042	5.27735	3.66501	Somatic specific
Vocar20012774m.g	18.6449	18.9994	10.018	14.924	18.8221	12.471	-0.593858	Constitutive
Vocar20012783m.g	0.0105781	0.115695	0.0113054	0.00935047	0.0631364	0.010328	-2.61192	Low expression
Vocar20012785m.g	1.39044	2.47755	0.0147133	0.620621	1.93399	0.317667	-2.60599	Low confidence
Vocar20012794m.g	1.84749	1.83694	22.3672	16.0899	1.84222	19.2285	3.38373	Somatic specific
Vocar20012811m.g	0.0189292	0.0188211	0.0202308	0.0167324	0.0188752	0.0184816	-0.0304006	Low expression
Vocar20012812m.g	0.0243834	0.0242442	0.02606	0.0215536	0.0243138	0.0238068	-0.0304006	Low expression
Vocar20012813m.g	0.0309381	0.0307614	0.0330654	0.0273476	0.0308498	0.0302065	-0.0304006	Low expression
Vocar20012818m.g	0.0399617	0.0397335	0.0427095	0.035324	0.0398476	0.0390167	-0.0304006	Low expression
Vocar20012821m.g	0.686615	1.65797	16.8081	15.3467	1.17229	16.0774	3.77763	Somatic specific
Vocar20012831m.g	0.023584	0.0234493	0.0252056	0.020847	0.0235166	0.0230263	-0.0304006	Low expression
Vocar20012833m.g	0.0416992	0.041461	0.0445664	0.0368598	0.0415801	0.0407131	-0.0304006	Low expression
Vocar20012844m.g	0.486797	0.602069	2.67748	3.57885	0.544433	3.12816	2.52249	Low confidence
Vocar20012848m.g	0.0416992	0.041461	0.0445664	0.0368598	0.0415801	0.0407131	-0.0304006	Low expression
Vocar20012849m.g	0.0416992	0.041461	0.0445664	0.0368598	0.0415801	0.0407131	-0.0304006	Low expression
Vocar20012852m.g	15.0493	13.4329	1.65776	4.09235	14.2411	2.87506	-2.3084	Gonidial specific
Vocar20012854m.g	0.437228	0.154259	0.0150739	0.0124673	0.295744	0.0137706	-4.42468	Low expression
Vocar20012859m.g	35.3901	35.5967	24.2053	20.383	35.4934	22.2941	-0.670887	Constitutive
Vocar20012867m.g	0.0416992	0.041461	0.0445664	0.0368598	0.0415801	0.0407131	-0.0304006	Low expression
Vocar20012877m.g	0.00968769	0.00963237	0.0103538	0.0085634	0.00966003	0.0094586	-0.0304006	Low expression
Vocar20012887m.g	1.26885	2.50543	4.98507	16.4448	1.88714	10.7149	2.50535	Low confidence
Vocar20012897m.g	8.33457	4.86283	0.00296823	0.00245495	6.5987	0.00271159	-11.2488	Gonidial specific
Vocar20012898m.g	0.0119885	0.0119201	0.0128128	0.0105972	0.0119543	0.011705	-0.0304006	Low expression
Vocar20012904m.g	2.10081	1.25421	3.3168	3.32034	1.67751	3.31857	0.98424	Constitutive
Vocar20012919m.g	0.81544	0.810783	13.4127	12.4998	0.813112	12.9563	3.99405	Somatic specific
Vocar20012927m.g	3.19473	2.97919	4.68685	6.15661	3.08696	5.42173	0.812565	Constitutive
Vocar20012928m.g	0.0766336	0.00692691	0.00744572	0.00615818	0.0417803	0.00680195	-2.6188	Low expression
Vocar20012948m.g	0.630507	0.626906	1.24332	2.51978	0.628707	1.88155	1.58146	Low confidence
Vocar20012964m.g	16.718	15.5035	3.52539	4.90554	16.1108	4.21547	-1.93426	Gonidial biased
Vocar20012967m.g	0.0108167	0.0107549	0.127165	0.00956139	0.0107858	0.0683632	2.66408	Low expression
Vocar20012972m.g	0.0364208	0.0362128	24.5617	25.4655	0.0363168	25.0136	9.42786	Somatic specific
Vocar20012973m.g	0.376892	0.10054	0.00982454	0.00812565	0.238716	0.0089751	-4.73322	Low expression
Vocar20012979m.g	0.289101	0.0136881	99.7709	96.5126	0.151395	98.1418	9.34041	Somatic specific
Vocar20012982m.g	0.0416992	0.041461	0.0445664	0.0368598	0.0415801	0.0407131	-0.0304006	Low expression
Vocar20012986m.g	0.015809	0.0157188	0.016896	0.153718	0.0157639	0.0853069	2.43604	Low expression
Vocar20012991m.g	0.0416992	0.041461	0.0445664	0.0368598	0.0415801	0.0407131	-0.0304006	Low expression
Vocar20012993m.g	0.00767265	0.00762883	0.0902024	0.00678221	0.00765074	0.0484923	2.66408	Low expression
Vocar20012995m.g	0.0193104	0.0192001	0.0206381	0.0170693	0.0192552	0.0188537	-0.0304006	Low expression
Vocar20013002m.g	33.6796	28.074	23.8569	24.2891	30.8768	24.073	-0.359106	Constitutive
Vocar20013011m.g	0.0154691	0.0153807	0.0165327	0.0136738	0.0154249	0.0151033	-0.0304006	Low expression
Vocar20013014m.g	0.0216334	0.0215099	0.0231209	0.0191228	0.0215716	0.0211218	-0.0304006	Low expression
Vocar20013019m.g	0.0271438	0.0269888	0.0290102	0.0239937	0.0270663	0.0265019	-0.0304006	Low expression
Vocar20013026m.g	0.0284876	0.0283249	0.0304463	0.0251815	0.0284062	0.0278139	-0.0304006	Low expression
Vocar20013027m.g	5.16818	4.80103	8.93491	8.77058	4.9846	8.85275	0.828646	Constitutive
Vocar20013028m.g	0.0123487	0.257841	0.0131978	0.120071	0.135095	0.0666345	-1.01963	Low expression
Vocar20013035m.g	0.0797222	0.00720608	0.0077458	0.198597	0.0434641	0.103172	1.24715	Low expression
Vocar20013040m.g	1.20214	0.607433	5.70786	1.06262	0.904785	3.38524	1.90361	Low confidence
Vocar20013045m.g	4.72144	2.53872	0.0299875	0.0698964	3.63008	0.049942	-6.1836	Gonidial specific
Vocar20013047m.g	0.0263967	0.288706	0.0282118	0.0233333	0.157551	0.0257725	-2.61192	Low expression
Vocar20013059m.g	0.0228353	0.0227049	0.0244054	0.423888	0.0227701	0.224147	3.29923	Low expression
Vocar20013091m.g	3.99683	3.23447	0.00418378	0.00346031	3.61565	0.00382205	-9.88569	Gonidial specific
Vocar20013125m.g	0.440296	1.06318	35.1687	45.8099	0.75174	40.4893	5.75116	Somatic specific
Vocar20013129m.g	0.00703483	0.0769412	0.0827039	0.0684025	0.041988	0.0755532	0.847516	Low expression
Vocar20013133m.g	0.220698	0.30071	0.381473	0.291423	0.260704	0.336448	0.367971	Constitutive
Vocar20013150m.g	0.234016	0.194535	0.00410011	0.00339111	0.214276	0.00374561	-5.83812	Low confidence
Vocar20013159m.g	1.90341	1.32296	0.0306117	0.186434	1.61319	0.108523	-3.89384	Gonidial specific
Vocar20013171m.g	18.0315	14.188	19.3831	20.419	16.1098	19.901	0.304905	Constitutive
Vocar20013181m.g	0.856931	0.174921	0.00606525	0.00501643	0.515926	0.00554084	-6.54092	Low confidence
Vocar20013198m.g	0.00817399	0.00812731	0.00873603	0.00722537	0.00815065	0.0079807	-0.0304006	Low expression
Vocar20013204m.g	0.0350884	0.732647	0.037501	0.341178	0.383868	0.18934	-1.01963	Low expression
Vocar20013208m.g	11.7298	7.7044	1.47372	1.31485	9.71708	1.39429	-2.801	Gonidial specific
Vocar20013229m.g	0.166408	0.165457	0.00573709	0.0521952	0.165933	0.0289661	-2.51816	Low expression
Vocar20013233m.g	0.0416992	0.041461	0.0445664	0.0368598	0.0415801	0.0407131	-0.0304006	Low expression
Vocar20013241m.g	0.0130389	0.142608	0.431998	0.703065	0.0778237	0.567531	2.86642	Low expression
Vocar20013256m.g	0.0118894	0.0118215	0.0127069	0.0105096	0.0118555	0.0116083	-0.0304006	Low expression
Vocar20013262m.g	0.00794819	0.0079028	0.0084947	0.00702577	0.00792549	0.00776023	-0.0304006	Low expression
Vocar20013275m.g	0.0359656	0.0357602	0.0384385	0.0317916	0.0358629	0.0351151	-0.0304006	Low expression
Vocar20013284m.g	0.0338499	0.706789	0.759726	0.329137	0.370319	0.544431	0.55598	Low expression
Vocar20013293m.g	0.0271438	0.0269888	0.0290102	0.0239937	0.0270663	0.0265019	-0.0304006	Low expression
Vocar20013296m.g	9.66289	11.4267	4.63928	5.01315	10.5448	4.82622	-1.12757	Low confidence
Vocar20013330m.g	0.11344	0.0102538	0.12124	0.100275	0.0618468	0.110757	0.84063	Low expression
Vocar20013339m.g	0.0268901	0.0267366	0.0287391	0.0237694	0.0268134	0.0262543	-0.0304006	Low expression
Vocar20013351m.g	0.0206996	0.226395	0.0221229	0.0182973	0.123547	0.0202101	-2.61192	Low expression
Vocar20013359m.g	1.54287	0.981245	0.0148555	0.135153	1.26206	0.0750041	-4.07266	Low confidence
Vocar20013370m.g	0.579186	0.390111	1.21805	0.511969	0.484648	0.86501	0.835779	Constitutive
Vocar20013371m.g	0.0399617	0.834404	0.469804	0.035324	0.437183	0.252564	-0.791587	Low expression
Vocar20013373m.g	0.00262522	0.0287125	0.00280573	0.0255261	0.0156689	0.0141659	-0.145478	Low expression
Vocar20013376m.g	0.00259679	0.0284016	0.00277534	0.00229542	0.0154992	0.00253538	-2.61192	Low expression
Vocar20013380m.g	0.00925159	0.00919875	0.00988772	0.171736	0.00922517	0.0908119	3.29923	Low expression
Vocar20013384m.g	0.471929	0.469234	0.0162703	0.0134568	0.470581	0.0148635	-4.9846	Low expression
Vocar20013387m.g	0.0155527	0.0154639	0.182843	0.0137477	0.0155083	0.0982952	2.66408	Low expression
Vocar20013389m.g	0.339733	0.254387	0.587224	0.0407822	0.29706	0.314003	0.080024	Constitutive
Vocar20013390m.g	0.0040812	0.0446368	0.00436182	0.0396831	0.024359	0.0220225	-0.145478	Low expression
Vocar20013391m.g	0.00649491	0.071036	0.00694149	0.00574115	0.0387654	0.00634132	-2.61192	Low expression
Vocar20013392m.g	12.4958	11.4787	0.393915	1.48186	11.9873	0.937886	-3.67595	Gonidial specific
Vocar20013395m.g	0.0166315	0.181901	0.373276	0.0147013	0.0992664	0.193989	0.966594	Low expression
Vocar20013398m.g	1.27393	0.753676	1.27669	1.61721	1.0138	1.44695	0.513239	Constitutive
Vocar20013404m.g	0.0124019	0.0123311	0.0132547	0.0109626	0.0123665	0.0121086	-0.0304006	Low expression
Vocar20013406m.g	0.0282083	0.0280472	0.0301479	0.0249346	0.0281277	0.0275412	-0.0304006	Low expression
Vocar20013413m.g	0.0142438	0.0141624	0.0152232	0.0125907	0.0142031	0.013907	-0.0304006	Low expression
Vocar20013414m.g	0.0179828	0.0178801	0.0192193	0.0158958	0.0179314	0.0175575	-0.0304006	Low expression
Vocar20013415m.g	0.0120893	0.0120202	0.0129205	0.0106863	0.0120547	0.0118034	-0.0304006	Low expression
Vocar20013419m.g	5.39339	2.75589	3.80817	3.95127	4.07464	3.87972	-0.0707211	Constitutive
Vocar20013421m.g	4.45622	4.54706	18.138	17.5862	4.50164	17.8621	1.98838	Low confidence
Vocar20013433m.g	0.154293	0.131805	10.0126	11.0858	0.143049	10.5492	6.20448	Somatic specific
Vocar20013435m.g	0.0159847	0.0158934	0.0170838	0.0141296	0.015939	0.0156067	-0.0304006	Low expression
Vocar20013452m.g	0.00741558	0.00737323	0.00792547	0.00655497	0.0073944	0.00724022	-0.0304006	Low expression
Vocar20013454m.g	0.0109401	0.0108776	0.0116923	0.00967045	0.0109089	0.0106814	-0.0304006	Low expression
Vocar20013456m.g	0.137363	0.444983	17.4323	16.2979	0.291173	16.8651	5.85602	Somatic specific
Vocar20013457m.g	2.72629	3.97152	8.43147	11.2969	3.3489	9.86416	1.55851	Low confidence
Vocar20013471m.g	0.0182104	0.0181064	0.0194625	0.177067	0.0181584	0.0982649	2.43604	Low expression
Vocar20013477m.g	0.00871893	0.00866913	0.00931843	0.00770706	0.00869403	0.00851274	-0.0304006	Low expression
Vocar20013501m.g	2.48676	1.45084	0.900559	0.563166	1.9688	0.731863	-1.42767	Low confidence
Vocar20013512m.g	21.187	13.7366	2.05853	4.22487	17.4618	3.1417	-2.47459	Gonidial specific
Vocar20013528m.g	0.0184439	0.0183385	0.0197121	0.0163034	0.0183912	0.0180077	-0.0304006	Low expression
Vocar20013534m.g	0.0103127	0.0102538	0.0110218	0.100275	0.0102833	0.0556482	2.43604	Low expression
Vocar20013549m.g	0.319694	0.522944	30.2107	41.851	0.421319	36.0309	6.41818	Somatic specific
Vocar20013555m.g	0.180012	0.0322758	17.0975	24.1055	0.106144	20.6015	7.60058	Somatic specific
Vocar20013557m.g	0.517734	0.00843897	0.190492	0.00750244	0.263087	0.0989971	-1.41008	Low expression
Vocar20013560m.g	8.06061	9.56329	4.73054	7.9283	8.81195	6.32942	-0.477388	Constitutive
Vocar20013561m.g	0.0108303	0.0107684	0.011575	0.00957338	0.0107994	0.0105742	-0.0304006	Low expression
Vocar20013563m.g	0.0185629	0.0184569	0.0198392	0.0164086	0.0185099	0.0181239	-0.0304006	Low expression
Vocar20013567m.g	0.332938	0.208431	0.44369	0.621299	0.270684	0.532495	0.976155	Constitutive
Vocar20013571m.g	0.644742	0.367297	0.247674	0.367099	0.506019	0.307387	-0.719138	Constitutive
Vocar20013572m.g	0.590693	0.208404	0.631308	0.185276	0.399548	0.408292	0.0312313	Low expression
Vocar20013577m.g	0.751497	0.479283	0.387185	0.373163	0.61539	0.380174	-0.694841	Constitutive
Vocar20013579m.g	6.31196	5.91831	1.94114	2.08235	6.11513	2.01175	-1.60393	Low confidence
Vocar20013583m.g	5.89169	6.32575	1.89784	3.12892	6.10872	2.51338	-1.28124	Low confidence
Vocar20013591m.g	0.0350884	0.034888	0.037501	0.0310162	0.0349882	0.0342586	-0.0304006	Low expression
Vocar20013598m.g	0.0154691	0.0153807	0.0165327	0.0136738	0.0154249	0.0151033	-0.0304006	Low expression
Vocar20013601m.g	2.69302	1.23157	0.520717	1.11632	1.9623	0.81852	-1.26145	Low confidence
Vocar20013617m.g	0.0151434	0.0150569	0.0161846	0.0133859	0.0151002	0.0147853	-0.0304006	Low expression
Vocar20013629m.g	0.326088	0.197078	7.11369	9.95289	0.261583	8.53329	5.02776	Somatic specific
Vocar20013643m.g	0.017229	0.188437	0.0184137	0.0152295	0.102833	0.0168216	-2.61192	Low expression
Vocar20013644m.g	0.0162556	0.0161628	0.0173733	0.0143691	0.0162092	0.0158712	-0.0304006	Low expression
Vocar20013657m.g	0.0271438	0.296877	0.609214	0.26393	0.16201	0.436572	1.43013	Low expression
Vocar20013671m.g	0.168307	0.167346	5.40495	8.79184	0.167826	7.09839	5.40245	Somatic specific
Vocar20013674m.g	0.264623	0.263111	0.148143	0.790845	0.263867	0.469494	0.831296	Constitutive
Vocar20013678m.g	1.46749	1.36848	54.9521	74.052	1.41798	64.502	5.50743	Somatic specific
Vocar20013681m.g	0.0293596	0.029192	0.0313784	0.0259523	0.0292758	0.0286654	-0.0304006	Low expression
Vocar20013687m.g	5.73811	5.59677	6.13266	6.56825	5.66744	6.35046	0.164163	Constitutive
Vocar20013695m.g	4.98061	3.57108	0.233282	0.192942	4.27585	0.213112	-4.32653	Gonidial specific
Vocar20013704m.g	7.35598	11.3623	3.80034	4.82273	9.35913	4.31153	-1.11817	Low confidence
Vocar20013706m.g	3.0394	1.90583	0.0933189	0.113935	2.47262	0.103627	-4.57657	Gonidial specific
Vocar20013707m.g	0.0228353	0.0227049	0.0244054	0.0201851	0.0227701	0.0222953	-0.0304006	Low expression
Vocar20013709m.g	0.0142438	0.0141624	0.0152232	0.0125907	0.0142031	0.013907	-0.0304006	Low expression
Vocar20013713m.g	0.377638	1.09068	0.0192193	0.333812	0.734162	0.176516	-2.0563	Low confidence
Vocar20013716m.g	0.331578	0.010635	0.240062	0.482192	0.171107	0.361127	1.07761	Low expression
Vocar20013717m.g	0.191816	0.0676751	0.00661308	0.00546952	0.129746	0.0060413	-4.42468	Low expression
Vocar20013722m.g	0.042944	0.0426987	0.963831	0.0379601	0.0428213	0.500896	3.54811	Low expression
Vocar20013724m.g	0.016826	0.0167299	0.0179829	0.0148733	0.0167779	0.0164281	-0.0304006	Low expression
Vocar20013725m.g	0.425508	0.221612	0.0216555	0.0179108	0.32356	0.0197831	-4.03169	Low expression
Vocar20013727m.g	0.0416992	0.041461	0.0445664	0.0368598	0.0415801	0.0407131	-0.0304006	Low expression
Vocar20013728m.g	0.0312744	0.0310958	0.0334248	0.0276449	0.0311851	0.0305348	-0.0304006	Low expression
Vocar20013735m.g	7.04925	3.35351	34.0138	34.4904	5.20138	34.2521	2.71923	Somatic specific
Vocar20013741m.g	0.0126195	0.0125474	6.89196	18.7515	0.0125835	12.8217	9.99284	Somatic specific
Vocar20013742m.g	0.0171265	0.0170286	0.0183041	0.0151389	0.0170776	0.0167215	-0.0304006	Low expression
Vocar20013751m.g	0.0118081	0.0117407	23.1073	24.4347	0.0117744	23.771	10.9793	Somatic specific
Vocar20013758m.g	0.450787	0.392878	0.0654273	0.103307	0.421832	0.0843673	-2.32191	Low confidence
Vocar20013762m.g	0.0243834	0.0242442	0.02606	0.0215536	0.0243138	0.0238068	-0.0304006	Low expression
Vocar20013767m.g	0.0213129	0.0211912	0.0227784	0.0188395	0.0212521	0.0208089	-0.0304006	Low expression
Vocar20013771m.g	0.0676276	0.0672413	50.5351	74.3489	0.0674344	62.442	9.85482	Somatic specific
Vocar20013788m.g	0.57176	0.935266	3.96212	1.64664	0.753513	2.80438	1.89598	Low confidence
Vocar20013796m.g	0.00550142	0.00547001	0.0646767	0.00486296	0.00548572	0.0347698	2.66408	Low expression
Vocar20013797m.g	0.0177608	0.0176593	0.018982	0.0156996	0.0177101	0.0173408	-0.0304006	Low expression
Vocar20013798m.g	3.91313	3.47242	56.026	57.2833	3.69278	56.6547	3.93942	Somatic specific
Vocar20013799m.g	0.0284876	0.0283249	0.0304463	0.0251815	0.0284062	0.0278139	-0.0304006	Low expression
Vocar20013825m.g	0.137981	0.114702	0.074943	0.0219942	0.126342	0.0484686	-1.38221	Low confidence
Vocar20013834m.g	0.00864038	0.00859103	0.101579	0.00763762	0.0086157	0.0546084	2.66408	Low expression
Vocar20013835m.g	5.51604	3.64056	4.13975	5.57846	4.5783	4.85911	0.0858789	Constitutive
Vocar20013836m.g	2.57517	1.43416	0.0887819	0.0066754	2.00467	0.0477286	-5.39236	Gonidial specific
Vocar20013839m.g	0.0131533	0.0112362	0.0120778	0.00671409	0.0121948	0.00939593	-0.376155	Constitutive
Vocar20013840m.g	0.0378585	0.0376423	0.0404616	0.0334649	0.0377504	0.0369632	-0.0304006	Low expression
Vocar20013899m.g	1.5178	1.04014	0.739964	1.11829	1.27897	0.929127	-0.461035	Constitutive
Vocar20013901m.g	0.00815084	0.00810428	0.00871128	0.0072049	0.00812756	0.00795809	-0.0304006	Low expression
Vocar20013918m.g	0.0254623	0.0253169	25.3354	40.7608	0.0253896	33.0481	10.3461	Somatic specific
Vocar20013925m.g	6.67424	5.49732	1.79163	2.21813	6.08578	2.00488	-1.60193	Low confidence
Vocar20013928m.g	0.287725	0.0260074	0.0279553	0.0231212	0.156866	0.0255382	-2.6188	Low expression
Vocar20013939m.g	1264.32	1299.46	2650.38	2326.39	1281.89	2488.38	0.956935	Constitutive
Vocar20013944m.g	0.0348054	0.0346066	0.0371986	0.0307661	0.034706	0.0339823	-0.0304006	Low expression
Vocar20013950m.g	4.78481	4.12526	0.0169894	0.857144	4.45504	0.437067	-3.34951	Gonidial specific
Vocar20013963m.g	0.530019	0.0250948	0.0269744	0.0223099	0.277557	0.0246421	-3.49358	Low expression
Vocar20013966m.g	0.00261806	0.00260311	1.5977	2.98766	0.00261058	2.29268	9.77845	Somatic specific
Vocar20013977m.g	5.19836	4.50644	1.39162	1.26872	4.8524	1.33017	-1.86709	Gonidial biased
Vocar20013978m.g	1.1783	0.938035	0.00418378	0.141873	1.05817	0.0730283	-3.85697	Gonidial specific
Vocar20013983m.g	0.485769	0.536071	2.80123	5.43112	0.51092	4.11617	3.01014	Somatic specific
Vocar20013994m.g	0.128558	0.127824	0.00654273	0.0595247	0.128191	0.0330337	-1.95628	Low expression
Vocar20013996m.g	14.7869	14.1265	7.29042	11.1505	14.4567	9.22048	-0.648824	Constitutive
Vocar20014019m.g	0.0149857	0.0149001	0.176177	0.0132465	0.0149429	0.0947115	2.66408	Low expression
Vocar20014023m.g	0.218954	0.187041	0.00329591	0.00272597	0.202998	0.00301094	-6.07511	Low confidence
Vocar20014026m.g	11.4304	9.38178	3.10738	5.34847	10.4061	4.22793	-1.29941	Low confidence
Vocar20014049m.g	0.0129024	0.0128288	0.0137896	0.0114051	0.0128656	0.0125973	-0.0304006	Low expression
Vocar20014091m.g	8.93695	5.7564	1.43051	0.874006	7.34667	1.15226	-2.67263	Gonidial specific
Vocar20014096m.g	0.467505	0.804958	0.0121866	0.0100792	0.636231	0.0111329	-5.83665	Low confidence
Vocar20014110m.g	0.025239	0.0250948	0.296718	0.0223099	0.0251669	0.159514	2.66408	Low expression
Vocar20014117m.g	0.116657	0.054011	7.86235	9.80886	0.0853341	8.8356	6.69406	Somatic specific
Vocar20014124m.g	0.0190546	0.0189458	0.0203648	0.0168432	0.0190002	0.018604	-0.0304006	Low expression
Vocar20014130m.g	3.64739	2.59409	1.8173	1.15884	3.12074	1.48807	-1.06845	Low confidence
Vocar20014144m.g	0.0234558	0.0233218	0.0250686	0.22807	0.0233888	0.126569	2.43604	Low expression
Vocar20014162m.g	0.771174	0.85645	0.920596	1.12018	0.813812	1.02039	0.326351	Constitutive
Vocar20014165m.g	2.02404	4.22552	9.81994	17.6516	3.12478	13.7358	2.13611	Low confidence
Vocar20014170m.g	0.00732123	0.00727942	8.84966	9.06668	0.00730033	8.95817	10.261	Somatic specific
Vocar20014174m.g	1.2775	0.812471	0.0123003	0.417106	1.04498	0.214703	-2.28307	Low confidence
Vocar20014175m.g	0.0108303	0.333821	0.127325	0.296775	0.172326	0.21205	0.299264	Low expression
Vocar20014181m.g	29.4664	28.625	0.0180887	0.463783	29.0457	0.240936	-6.91353	Gonidial specific
Vocar20014185m.g	0.0208496	0.0207305	0.0222832	0.202729	0.0207901	0.112506	2.43604	Low expression
Vocar20014190m.g	5.48123	6.40886	2.93765	4.41886	5.94505	3.67825	-0.692668	Constitutive
Vocar20014220m.g	0.530019	0.0250948	0.0269744	0.0223099	0.277557	0.0246421	-3.49358	Low expression
Vocar20014238m.g	44.2286	34.6447	9.12996	14.2914	39.4366	11.7107	-1.75171	Gonidial biased
Vocar20014253m.g	0.0162556	0.0161628	0.0173733	0.0143691	0.0162092	0.0158712	-0.0304006	Low expression
Vocar20014260m.g	1.23966	1.53693	46.6333	93.4944	1.38829	70.0638	5.65728	Somatic specific
Vocar20014275m.g	0.0211562	0.0210354	0.0226109	0.0187009	0.0210958	0.0206559	-0.0304006	Low expression
Vocar20014296m.g	0.0111091	0.121502	3.21756	2.66117	0.0663054	2.93936	5.47023	Somatic specific
Vocar20014312m.g	1.58644	0.914963	0.271462	0.592585	1.2507	0.432023	-1.53356	Low confidence
Vocar20014315m.g	0.0221327	0.0220062	0.0236545	0.215205	0.0220695	0.11943	2.43604	Low expression
Vocar20014316m.g	19.7226	14.2645	0.861874	2.47293	16.9935	1.6674	-3.34931	Gonidial specific
Vocar20014323m.g	0.0378585	0.0376423	0.0404616	0.0334649	0.0377504	0.0369632	-0.0304006	Low expression
Vocar20014334m.g	0.0241785	0.0240404	0.025841	0.235098	0.0241095	0.130469	2.43604	Low expression
Vocar20014341m.g	0.522825	0.519839	13.2681	9.79574	0.521332	11.5319	4.46729	Somatic specific
Vocar20014347m.g	0.0189292	0.0188211	0.0202308	0.0167324	0.0188752	0.0184816	-0.0304006	Low expression
Vocar20014349m.g	19.8749	19.7614	1.52083	3.88411	19.8181	2.70247	-2.87447	Gonidial specific
Vocar20014354m.g	0.0567199	0.0051269	0.115729	0.186875	0.0309234	0.151302	2.29066	Low expression
Vocar20014356m.g	0.00861451	0.00856531	0.00920683	0.00761476	0.00858991	0.00841079	-0.0304006	Low expression
Vocar20014374m.g	2.41742	1.87096	0.937554	2.19606	2.14419	1.56681	-0.452604	Constitutive
Vocar20014376m.g	0.0309381	0.0307614	5.65418	6.3173	0.0308498	5.98574	7.60013	Somatic specific
Vocar20014378m.g	2.16691	3.70199	0.396647	0.539708	2.93445	0.468177	-2.64796	Low confidence
Vocar20014380m.g	0.00244872	0.00243473	1.5467	1.53898	0.00244173	1.54284	9.30347	Somatic specific
Vocar20014387m.g	6.43937	6.8591	4.67396	5.79351	6.64923	5.23374	-0.345347	Constitutive
Vocar20014408m.g	0.372103	0.265759	0.67775	0.467898	0.318931	0.572824	0.84485	Constitutive
Vocar20014427m.g	0.021472	0.0213493	0.252432	0.0189801	0.0214107	0.135706	2.66408	Low expression
Vocar20014442m.g	0.0731503	0.0727325	0.931053	0.182226	0.0729414	0.55664	2.93193	Low confidence
Vocar20014449m.g	0.0383633	0.0381442	0.0410011	0.033911	0.0382537	0.0374561	-0.0304006	Low expression
Vocar20014450m.g	0.0282083	0.0280472	0.0301479	0.0249346	0.0281277	0.0275412	-0.0304006	Low expression
Vocar20014451m.g	0.0224785	0.0223501	0.0240241	0.218567	0.0224143	0.121296	2.43604	Low expression
Vocar20014452m.g	0.0383633	0.0381442	0.0410011	0.033911	0.0382537	0.0374561	-0.0304006	Low expression
Vocar20014453m.g	0.0256897	0.025543	0.0274561	0.0227083	0.0256163	0.0250822	-0.0304006	Low expression
Vocar20014454m.g	0.0150641	0.0149781	0.0160999	0.0133159	0.0150211	0.0147079	-0.0304006	Low expression
Vocar20014455m.g	0.0206996	0.0205814	0.0221229	0.0182973	0.0206405	0.0202101	-0.0304006	Low expression
Vocar20014456m.g	0.0178711	0.017769	0.0190999	0.0157971	0.0178201	0.0174485	-0.0304006	Low expression
Vocar20014460m.g	0.0282083	0.0280472	0.0301479	0.0249346	0.0281277	0.0275412	-0.0304006	Low expression
Vocar20014461m.g	0.0383633	0.0381442	0.0410011	0.033911	0.0382537	0.0374561	-0.0304006	Low expression
Vocar20014462m.g	0.0383633	0.0381442	0.0410011	0.033911	0.0382537	0.0374561	-0.0304006	Low expression
Vocar20014464m.g	0.0132592	0.0131835	0.0141709	0.0117204	0.0132213	0.0129456	-0.0304006	Low expression
Vocar20014465m.g	0.0224785	0.0223501	0.0240241	0.0198698	0.0224143	0.0219469	-0.0304006	Low expression
Vocar20014466m.g	0.0122959	0.0122257	0.0131414	0.0108689	0.0122608	0.0120051	-0.0304006	Low expression
Vocar20014469m.g	0.0210018	0.0208818	0.0224458	0.0185644	0.0209418	0.0205051	-0.0304006	Low expression
Vocar20014470m.g	29.1266	30.482	108.988	78.7775	29.8043	93.8826	1.65534	Low confidence
Vocar20014471m.g	13.7936	13.9999	0.950108	3.0672	13.8967	2.00866	-2.79044	Gonidial specific
Vocar20014472m.g	0.0183264	0.0182217	0.0195865	0.0161995	0.0182741	0.017893	-0.0304006	Low expression
Vocar20014475m.g	0.0109819	0.12011	0.0117369	0.00970736	0.0655461	0.0107222	-2.61192	Low expression
Vocar20014477m.g	0.00856323	0.00851432	0.00915203	0.00756943	0.00853878	0.00836073	-0.0304006	Low expression
Vocar20014480m.g	0.0213129	0.233103	0.0227784	0.0188395	0.127208	0.0208089	-2.61192	Low expression
Vocar20014484m.g	0.0180959	0.0179925	0.0193401	0.0159958	0.0180442	0.017668	-0.0304006	Low expression
Vocar20014497m.g	0.313068	0.31128	5.91117	9.63302	0.312174	7.77209	4.63788	Somatic specific
Vocar20014511m.g	6.57958	5.49024	1.15316	3.01085	6.03491	2.082	-1.53536	Low confidence
Vocar20014522m.g	0.258535	0.0912143	0.00891328	0.228531	0.174875	0.118722	-0.558733	Low expression
Vocar20014530m.g	0.575449	0.193247	0.0448025	0.00336865	0.384348	0.0240856	-3.99617	Low confidence
Vocar20014538m.g	0.0138329	0.0137539	0.014784	0.0122275	0.0137934	0.0135058	-0.0304006	Low expression
Vocar20014554m.g	0.382419	0.742363	0.214088	0.016097	0.562391	0.115092	-2.28878	Low expression
Vocar20014580m.g	0.249845	0.488822	0.611571	0.505816	0.369334	0.558693	0.597132	Constitutive
Vocar20014585m.g	0.0114631	0.239351	6.26042	10.6496	0.125407	8.45499	6.07511	Somatic specific
Vocar20014608m.g	0.0120893	0.132222	0.142126	0.0106863	0.0721558	0.0764059	0.0825683	Low expression
Vocar20014616m.g	0.016925	0.0168283	0.0180887	0.0149608	0.0168766	0.0165247	-0.0304006	Low expression
Vocar20014624m.g	0.0120387	0.0119699	0.0128664	0.329888	0.0120043	0.171377	3.83555	Low expression
Vocar20014632m.g	0.0302868	0.0301138	0.0323693	0.0267719	0.0302003	0.0295706	-0.0304006	Low expression
Vocar20014640m.g	0.0035003	0.00348031	0.00374097	0.00309407	0.0034903	0.00341752	-0.0304006	Low expression
Vocar20014642m.g	0.023977	0.500642	0.0256257	0.0211944	0.26231	0.02341	-3.48607	Low expression
Vocar20014674m.g	0.0101669	0.0101089	0.010866	0.00898703	0.0101379	0.00992652	-0.0304006	Low expression
Vocar20014701m.g	0.00786133	0.00781643	0.596532	0.00694899	0.00783888	0.301741	5.26652	Low expression
Vocar20014717m.g	0.0383633	0.0381442	0.0410011	0.033911	0.0382537	0.0374561	-0.0304006	Low expression
Vocar20014722m.g	4.06688	5.69412	12.3299	14.8442	4.8805	13.5871	1.47713	Low confidence
Vocar20014728m.g	0.228942	0.207127	0.00220436	0.00182318	0.218035	0.00201377	-6.75852	Gonidial specific
Vocar20014731m.g	0.00185629	0.00184568	0.00198392	0.00164086	0.00185099	0.00181239	-0.0304006	Low expression
Vocar20014746m.g	0.023018	0.251751	0.516614	0.630746	0.137385	0.57368	2.06202	Low expression
Vocar20014750m.g	0.0309381	0.0307614	0.0330654	0.0273476	0.0308498	0.0302065	-0.0304006	Low expression
Vocar20014787m.g	0.313363	0.0283249	0.639373	0.276996	0.170844	0.458185	1.42325	Low expression
Vocar20014792m.g	10.5988	5.57567	1.28651	0.804522	8.08725	1.04552	-2.95143	Gonidial specific
Vocar20014794m.g	0.152453	0.0794002	1.94747	1.67487	0.115927	1.81117	3.96564	Somatic specific
Vocar20014813m.g	0.801115	1.02092	0.253242	0.209451	0.911016	0.231346	-1.97742	Low confidence
Vocar20014845m.g	0.00396315	0.00394051	38.2945	40.6407	0.00395183	39.4676	13.2859	Somatic specific
Vocar20014854m.g	0.137607	0.136821	0.0133699	0.011058	0.137214	0.0122139	-3.48983	Low expression
Vocar20014860m.g	0.0383633	0.0381442	0.0410011	0.033911	0.0382537	0.0374561	-0.0304006	Low expression
Vocar20014869m.g	0.020406	0.0202895	0.0218091	0.0180378	0.0203477	0.0199234	-0.0304006	Low expression
Vocar20014870m.g	0.13468	0.0121737	83.4983	82.1549	0.0734266	82.8266	10.1396	Somatic specific
Vocar20014874m.g	4.88785	5.20461	2.63049	0.0306425	5.04623	1.33057	-1.92317	Low confidence
Vocar20014896m.g	0.0394143	0.0391892	0.0421244	0.0348401	0.0393018	0.0384823	-0.0304006	Low expression
Vocar20014898m.g	0.0423124	0.0420708	0.0452218	0.0374019	0.0421916	0.0413118	-0.0304006	Low expression
Vocar20014902m.g	0.0309381	0.0307614	0.0330654	0.0273476	0.0308498	0.0302065	-0.0304006	Low expression
Vocar20014909m.g	0.145947	0.283317	49.9961	68.2583	0.214632	59.1272	8.10581	Somatic specific
Vocar20014924m.g	0.0193104	0.0192001	0.0206381	0.0170693	0.0192552	0.0188537	-0.0304006	Low expression
Vocar20014929m.g	1.68016	1.82891	2.30631	0.992461	1.75454	1.64939	-0.0891624	Constitutive
Vocar20014930m.g	0.299311	0.297601	0.526272	0.520614	0.298456	0.523443	0.810515	Constitutive
Vocar20014936m.g	0.0221327	0.0220062	0.0236545	0.0195641	0.0220695	0.0216093	-0.0304006	Low expression
Vocar20014960m.g	0.0787306	0.00711645	0.00764946	0.00632669	0.0429235	0.00698807	-2.6188	Low expression
Vocar20014976m.g	0.0110239	0.010961	0.0117819	0.00974455	0.0109924	0.0107632	-0.0304006	Low expression
Vocar20014979m.g	36.2158	36.4235	18.1311	24.3951	36.3196	21.2631	-0.772399	Constitutive
Vocar20014980m.g	0.00483571	0.00480809	0.0051682	0.0042745	0.0048219	0.00472135	-0.0304006	Low expression
Vocar20014982m.g	0.0708047	0.0704003	0.144467	0.0625875	0.0706025	0.103527	0.552219	Low expression
Vocar20014983m.g	13.5999	13.0749	16.8319	15.2025	13.3374	16.0172	0.264149	Constitutive
Vocar20014995m.g	0.0159847	0.0158934	0.0170838	0.0141296	0.015939	0.0156067	-0.0304006	Low expression
Vocar20015019m.g	0.00919248	0.00913998	0.00982454	0.00812565	0.00916623	0.0089751	-0.0304006	Low expression
Vocar20015037m.g	0.757544	0.647131	17.9145	15.6655	0.702337	16.79	4.5793	Somatic specific
Vocar20015042m.g	0.0118568	0.0117891	0.646274	0.744133	0.0118229	0.695204	5.87778	Low confidence
Vocar20015050m.g	0.00992154	0.00986487	0.0106037	0.0087701	0.0098932	0.00968691	-0.0304006	Low expression
Vocar20015068m.g	0.0180959	0.0179925	0.0193401	0.0159958	0.0180442	0.017668	-0.0304006	Low expression
Vocar20015105m.g	0.00992154	0.00986487	0.0106037	0.0087701	0.0098932	0.00968691	-0.0304006	Low expression
Vocar20015113m.g	3.09749	2.47409	19.7376	16.5316	2.78579	18.1346	2.70259	Somatic specific
Vocar20015130m.g	7.56445	6.82412	1.34049	0.557788	7.19429	0.949139	-2.92216	Gonidial specific
Vocar20015140m.g	0.0364208	0.0362128	0.817427	0.676075	0.0363168	0.746751	4.36192	Low expression
Vocar20015144m.g	0.0364208	0.398341	0.0389251	0.354134	0.217381	0.19653	-0.145478	Low expression
Vocar20015155m.g	0.00548047	0.00544917	0.0058573	0.00484444	0.00546482	0.00535087	-0.0304006	Low expression
Vocar20015158m.g	0.0803292	0.0798704	1.959	2.71762	0.0800998	2.33831	4.86752	Somatic specific
Vocar20015163m.g	0.220812	0.0199592	0.0214541	0.0177442	0.120385	0.0195991	-2.6188	Low expression
Vocar20015172m.g	0.0216334	0.0215099	0.0231209	0.0191228	0.0215716	0.0211218	-0.0304006	Low expression
Vocar20015173m.g	1.69022	1.55228	1.80644	1.49406	1.62125	1.65025	0.0255785	Constitutive
Vocar20015182m.g	0.347254	0.180856	1.07805	0.745458	0.264055	0.911752	1.7878	Low confidence
Vocar20015203m.g	0.00261568	0.00260074	0.00279553	0.0254333	0.00260821	0.0141144	2.43604	Low expression
Vocar20015210m.g	2.87725	2.86081	0.0203648	0.185276	2.86903	0.10282	-4.80237	Gonidial specific
Vocar20015212m.g	0.010736	0.0106747	0.126216	0.00949003	0.0107053	0.067853	2.66408	Low expression
Vocar20015221m.g	0.0141736	0.0140927	0.0151482	0.0125287	0.0141331	0.0138384	-0.0304006	Low expression
Vocar20015237m.g	0.0632994	0.120154	0.00615016	0.0559532	0.0917268	0.0310517	-1.56267	Low expression
Vocar20015246m.g	31.6534	33.8072	36.9368	32.8228	32.7303	34.8798	0.0917634	Constitutive
Vocar20015247m.g	0.023977	0.0238401	0.0256257	0.0211944	0.0239086	0.02341	-0.0304006	Low expression
Vocar20015257m.g	0.00824426	0.0901689	0.00881112	0.00728747	0.0492066	0.0080493	-2.61192	Low expression
Vocar20015269m.g	0.0405246	0.0402931	0.043311	0.0358215	0.0404089	0.0395663	-0.0304006	Low expression
Vocar20015298m.g	0.0102759	0.0102172	0.0109824	0.00908332	0.0102465	0.0100329	-0.0304006	Low expression
Vocar20015301m.g	0.937805	0.932449	1.15971	1.56679	0.935127	1.36325	0.543821	Constitutive
Vocar20015306m.g	0.023584	0.0234493	0.0252056	0.020847	0.0235166	0.0230263	-0.0304006	Low expression
Vocar20015310m.g	3.61728	4.53845	0.44924	1.15653	4.07786	0.802887	-2.34454	Gonidial specific
Vocar20015315m.g	7.01833	6.71088	1.75308	3.58918	6.8646	2.67113	-1.36172	Low confidence
Vocar20015318m.g	1.9261	1.36845	2.27399	2.46395	1.64728	2.36897	0.524177	Constitutive
Vocar.0001s0001	0.020937	0.0586672	0.876754	0.624195	0.0398021	0.750475	4.23689	Somatic specific
Vocar.0001s0002	0.111395	0.05673	0.351355	0.242565	0.0840624	0.29696	1.82074	Low confidence
Vocar.0001s0003	1.76297	1.89294	0.303577	0.624592	1.82796	0.464085	-1.97777	Low confidence
Vocar.0001s0004	37.1682	28.6013	2.45232	3.69034	32.8847	3.07133	-3.42048	Gonidial specific
Vocar.0001s0005	0.10659	0.085201	0.00223371	0.0572711	0.0958957	0.0297524	-1.68846	Low confidence
Vocar.0001s0006	0.335571	0.158966	2.96868	2.47085	0.247269	2.71977	3.45933	Somatic specific
Vocar.0001s0007	62.9845	58.0205	6.47351	8.51961	60.5025	7.49656	-3.01269	Gonidial specific
Vocar.0001s0008	0.615781	0.719679	1.31239	0.958125	0.66773	1.13526	0.765686	Constitutive
Vocar.0001s0009	0.127205	0.367389	0.0712124	0.0588981	0.247297	0.0650553	-1.9265	Low confidence
Vocar.0001s0010	8.72572	8.07781	6.19168	6.61642	8.40177	6.40405	-0.391708	Constitutive
Vocar.0001s0011	7.8298	6.57697	1.25185	2.88273	7.20338	2.06729	-1.80094	Low confidence
Vocar.0001s0012	40.5928	40.8443	8.46451	13.3847	40.7185	10.9246	-1.8981	Gonidial biased
Vocar.0001s0013	6.83845	4.52242	1.24635	1.77825	5.68043	1.5123	-1.90926	Gonidial biased
Vocar.0001s0014	0.141131	0.0950586	10.1254	6.64404	0.118095	8.38471	6.14975	Somatic specific
Vocar.0001s0015	0.0739706	0.109868	5.05671	5.0541	0.0919195	5.0554	5.78131	Somatic specific
Vocar.0001s0016	1.55138	1.58309	1.34406	1.21263	1.56723	1.27834	-0.293943	Constitutive
Vocar.0001s0017	7.18027	5.84928	1.4776	2.65562	6.51478	2.06661	-1.65645	Low confidence
Vocar.0001s0018	7.65894	7.4188	2.06354	3.23445	7.53887	2.649	-1.5089	Low confidence
Vocar.0001s0019	0.467255	0.251799	3.20596	3.78662	0.359527	3.49629	3.28165	Somatic specific
Vocar.0001s0020	0.0768257	0.051746	0.00264865	0.00219064	0.0642858	0.00241964	-4.73163	Low expression
Vocar.0001s0021	12.1781	10.5378	4.7771	6.96065	11.358	5.86887	-0.952549	Low confidence
Vocar.0001s0022	8.03906	6.50813	2.48557	3.85795	7.2736	3.17176	-1.19738	Low confidence
Vocar.0001s0023	6.272	5.21956	2.56225	1.80998	5.74578	2.18611	-1.39413	Low confidence
Vocar.0001s0024	2.49394	1.39081	0.218129	0.0924047	1.94238	0.155267	-3.645	Gonidial specific
Vocar.0001s0025	2.18615	1.79359	2.97846	2.60823	1.98987	2.79334	0.489319	Constitutive
Vocar.0001s0026	11.4572	11.449	25.0988	22.132	11.4531	23.6154	1.04399	Constitutive
Vocar.0001s0027	2.59159	2.44808	4.26398	3.77838	2.51984	4.02118	0.674288	Constitutive
Vocar.0001s0028	6.10584	5.25033	1.08608	1.29345	5.67808	1.18976	-2.25473	Gonidial specific
Vocar.0001s0029	0.0779175	0.153055	9.08104	13.8774	0.115486	11.4792	6.63516	Somatic specific
Vocar.0001s0030	0.481994	0.479241	0.239872	0.230916	0.480617	0.235394	-1.02981	Low confidence
Vocar.0001s0031	9.17028	6.8266	0.886116	1.55212	7.99844	1.21912	-2.71388	Gonidial specific
Vocar.0001s0032	38.031	43.8678	175.579	129.019	40.9494	152.299	1.89499	Somatic biased
Vocar.0001s0033	8.47544	8.22651	1.94528	2.76765	8.35097	2.35646	-1.82532	Gonidial biased
Vocar.0001s0034	0.557078	0.317357	0.0233068	0.0718487	0.437218	0.0475778	-3.19999	Gonidial specific
Vocar.0001s0035	0.598995	0.429478	0.155582	0.234152	0.514236	0.194867	-1.39994	Low confidence
Vocar.0001s0036	0.00667574	0.00663762	0.00713476	0.005901	0.00665668	0.00651788	-0.0304006	Low expression
Vocar.0001s0037	0.721009	0.554882	0.494857	0.28926	0.637945	0.392059	-0.702362	Constitutive
Vocar.0001s0038	0.00557606	0.0609863	0.00595946	0.00492893	0.0332812	0.00544419	-2.61192	Low expression
Vocar.0001s0039	0.403727	0.284047	0.0782228	0.085566	0.343887	0.0818944	-2.0701	Low confidence
Vocar.0001s0040	23.3388	19.3105	2.67445	2.39109	21.3246	2.53277	-3.07373	Gonidial specific
Vocar.0001s0041	1.98395	1.66026	0.0542358	0.15166	1.82211	0.102948	-4.14562	Gonidial specific
Vocar.0001s0042	5.20233	3.27606	1.5472	1.86534	4.2392	1.70627	-1.31294	Low confidence
Vocar.0001s0043	30.1877	23.8517	47.7638	56.6666	27.0197	52.2152	0.950457	Constitutive
Vocar.0001s0044	11.8427	10.4827	12.2065	10.0957	11.1627	11.1511	-0.00150321	Constitutive
Vocar.0001s0045	32.3648	29.7757	3.99961	3.25828	31.0703	3.62894	-3.09791	Gonidial specific
Vocar.0001s0046	0.00356536	0.003545	0.270546	0.192247	0.00355518	0.231396	6.0243	Low confidence
Vocar.0001s0047	5.50183	4.37681	0.206993	0.382556	4.93932	0.294775	-4.06663	Gonidial specific
Vocar.0001s0048	2.04298	1.77005	0.709094	1.16714	1.90651	0.938119	-1.02309	Low confidence
Vocar.0001s0049	60.7511	61.1426	5.67576	8.30529	60.9468	6.99053	-3.12408	Gonidial specific
Vocar.0001s0050	0.277623	0.297109	0.840306	0.657531	0.287366	0.748919	1.38192	Low confidence
Vocar.0001s0051	8.91714	10.1813	2.76013	3.08276	9.5492	2.92145	-1.7087	Low confidence
Vocar.0001s0052	10.5573	8.91541	8.24098	6.96393	9.73638	7.60246	-0.356919	Constitutive
Vocar.0001s0053	1.2774	1.3758	5.49311	5.8744	1.3266	5.68375	2.09911	Somatic biased
Vocar.0001s0054	0.855151	0.544782	0.384917	0.454148	0.699967	0.419533	-0.738503	Constitutive
Vocar.0001s0055	0.270062	0.243067	1.17778	0.815721	0.256564	0.996749	1.95791	Low confidence
Vocar.0001s0056	10.8604	9.24837	11.9774	13.5809	10.0544	12.7791	0.345965	Constitutive
Vocar.0001s0057	0.81228	0.573056	0.219734	0.0029793	0.692668	0.111357	-2.63697	Low confidence
Vocar.0001s0058	5.57388	4.43386	0.579084	0.683792	5.00387	0.631438	-2.98633	Gonidial specific
Vocar.0001s0059	1.00893	1.20343	2.17421	2.46186	1.10618	2.31804	1.06732	Constitutive
Vocar.0001s0060	0.229639	0.138787	1.73725	1.59605	0.184213	1.66665	3.1775	Somatic specific
Vocar.0001s0061	0.00587193	0.00583839	0.00627568	0.00519047	0.00585516	0.00573307	-0.0304006	Low expression
Vocar.0001s0062	10.8906	12.5053	1.48019	1.49528	11.6979	1.48773	-2.97506	Gonidial specific
Vocar.0001s0063	0.537719	0.352222	39.4004	71.2111	0.444971	55.3057	6.95757	Somatic specific
Vocar.0001s0064	1.68919	1.57692	0.481669	1.00659	1.63306	0.744128	-1.13395	Low confidence
Vocar.0001s0065	2.44127	1.82346	1.13707	1.05549	2.13236	1.09628	-0.959837	Low confidence
Vocar.0001s0066	310.701	287.675	74.1973	101.778	299.188	87.9874	-1.76568	Gonidial biased
Vocar.0001s0067	9.415	4.96481	14.6868	16.5582	7.18991	15.6225	1.11958	Constitutive
Vocar.0001s0068	12.8361	12.2972	14.7489	17.7372	12.5666	16.243	0.370223	Constitutive
Vocar.0001s0069	2.22394	1.36911	0.135073	0.181903	1.79652	0.158488	-3.50276	Gonidial specific
Vocar.0001s0070	0.0784351	0.039475	1.99842	2.07227	0.058955	2.03535	5.10951	Somatic specific
Vocar.0001s0071	15.5318	17.1583	17.8761	15.7233	16.345	16.7997	0.0395823	Constitutive
Vocar.0001s0072	17.1094	12.6105	7.17785	11.092	14.86	9.13494	-0.701962	Constitutive
Vocar.0001s0073	2046.14	2507.49	810.85	996.903	2276.82	903.876	-1.33282	Low confidence
Vocar.0001s0074	283.828	270.688	149.309	136.734	277.258	143.021	-0.954998	Low confidence
Vocar.0001s0075	6.57325	5.97066	0.816572	0.675368	6.27196	0.74597	-3.07173	Gonidial specific
Vocar.0001s0076	0.720285	0.644644	0.029793	0.0723334	0.682465	0.0510632	-3.7404	Gonidial specific
Vocar.0001s0077	57.2122	49.2342	7.38301	17.9614	53.2232	12.6722	-2.07039	Gonidial biased
Vocar.0001s0078	0.258875	0.129338	0.00137649	0.0239077	0.194107	0.0126421	-3.94054	Low confidence
Vocar.0001s0079	2.62944	1.76388	5.0741	4.41272	2.19666	4.74341	1.11061	Constitutive
Vocar.0001s0080	0.0736556	0.108109	0.0787201	0.00310036	0.0908822	0.0409102	-1.15154	Low expression
Vocar.0001s0081	2.17015	2.08837	1.42443	1.85661	2.12926	1.64052	-0.376197	Constitutive
Vocar.0001s0082	3.59476	2.86081	3.68856	3.17758	3.22779	3.43307	0.0889534	Constitutive
Vocar.0001s0083	2.35011	1.84076	2.66848	3.06289	2.09543	2.86569	0.451631	Constitutive
Vocar.0001s0084	1.98962	2.19281	0.189117	0.0801149	2.09121	0.134616	-3.95742	Gonidial specific
Vocar.0001s0085	5.38281	4.31835	3.16953	2.34574	4.85058	2.75764	-0.814726	Constitutive
Vocar.0001s0086	1.52417	1.88001	9.80182	10.8848	1.70209	10.3433	2.60331	Somatic specific
Vocar.0001s0087	6.4241	5.76967	0.934034	1.57799	6.09688	1.25601	-2.27922	Gonidial specific
Vocar.0001s0088	0.881763	0.976639	6.60749	5.93123	0.929201	6.26936	2.75425	Somatic specific
Vocar.0001s0089	0.535061	0.268201	0.38281	0.160261	0.401631	0.271535	-0.564732	Constitutive
Vocar.0001s0090	69.9516	81.6165	30.9019	28.7847	75.7841	29.8433	-1.34449	Low confidence
Vocar.0001s0091	10.9813	11.6864	0.359578	1.51625	11.3339	0.937912	-3.59504	Gonidial specific
Vocar.0001s0092	1.05933	0.898612	0.0182876	0.00137502	0.97897	0.00983129	-6.63774	Gonidial specific
Vocar.0001s0093	4.65966	5.26411	2.04063	1.68776	4.96188	1.8642	-1.41233	Low confidence
Vocar.0001s0094	1.63026	1.50103	0.0236324	0.00177689	1.56564	0.0127047	-6.94525	Gonidial specific
Vocar.0001s0095	1.51061	1.54307	1.74699	2.85143	1.52684	2.29921	0.590589	Constitutive
Vocar.0001s0096	18.6877	17.0195	13.5485	14.5563	17.8536	14.0524	-0.345396	Constitutive
Vocar.0001s0097	1.77712	1.43772	434.377	355.165	1.60742	394.771	7.94012	Somatic specific
Vocar.0001s0098	29.0623	28.6854	14.8163	26.4394	28.8739	20.6278	-0.485172	Constitutive
Vocar.0001s0099	2.26651	2.6584	0.488338	0.68382	2.46245	0.586079	-2.07093	Low confidence
Vocar.0001s0100	1.95483	2.19609	0.0994879	0.157088	2.07546	0.128288	-4.01598	Gonidial specific
Vocar.0001s0101	0.76827	0.614101	0.0160999	0.0133159	0.691185	0.0147079	-5.55441	Low expression
Vocar.0001s0102	1.97018	1.73093	4.47476	4.07259	1.85056	4.27368	1.20752	Low confidence
Vocar.0001s0103	0.935681	0.691022	0.16399	0.242011	0.813352	0.203	-2.0024	Low confidence
Vocar.0001s0104	19.5178	18.402	21.9885	29.1035	18.9599	25.546	0.430144	Constitutive
Vocar.0001s0105	2.3135	1.78818	0.506647	0.576988	2.05084	0.541817	-1.92034	Gonidial biased
Vocar.0001s0106	1.21878	0.841583	0.0168372	0.0519047	1.03018	0.0343709	-4.90557	Gonidial specific
Vocar.0001s0107	2.03257	1.94484	0.495013	0.341742	1.98871	0.418378	-2.24895	Gonidial specific
Vocar.0001s0108	2.41249	1.26447	0.0496709	0.0784286	1.83848	0.0640498	-4.84318	Gonidial specific
Vocar.0001s0109	11.4619	10.0491	3.31232	3.03043	10.7555	3.17137	-1.76189	Gonidial biased
Vocar.0001s0110	17.6244	18.2173	2.23986	2.49597	17.9209	2.36791	-2.91995	Gonidial specific
Vocar.0001s0111	12.2095	8.98626	2.46543	3.65263	10.5979	3.05903	-1.79263	Gonidial biased
Vocar.0001s0112	0.0306981	0.0860186	0.062635	0.101141	0.0583583	0.0818881	0.488714	Low expression
Vocar.0001s0113	2.72692	2.04353	4.90386	3.81839	2.38523	4.36112	0.870574	Constitutive
Vocar.0001s0114	1.78812	1.5525	0.0938879	0.0275541	1.67031	0.060721	-4.78178	Gonidial specific
Vocar.0001s0115	4.11768	3.74274	0.218557	0.470877	3.93021	0.344717	-3.51112	Gonidial specific
Vocar.0001s0116	3.38391	3.3457	11.1909	13.2026	3.3648	12.1967	1.8579	Somatic biased
Vocar.0001s0117	2.74694	2.27134	37.8115	48.1553	2.50914	42.9834	4.09852	Somatic specific
Vocar.0001s0118	41.9625	34.5943	0.82876	2.20311	38.2784	1.51593	-4.65825	Gonidial specific
Vocar.0001s0119	2.96374	2.34213	0.0909958	0.218614	2.65293	0.154805	-4.09907	Gonidial specific
Vocar.0001s0120	16.6329	12.1962	1.15399	0.732607	14.4146	0.9433	-3.93367	Gonidial specific
Vocar.0001s0121	1.52801	0.898697	0.793065	0.798962	1.21335	0.796013	-0.608133	Constitutive
Vocar.0001s0122	7.164	6.10346	4.50559	6.96996	6.63373	5.73777	-0.209329	Constitutive
Vocar.0001s0123	1.78301	1.03233	1.07844	1.25338	1.40767	1.16591	-0.271855	Constitutive
Vocar.0001s0124	46.5525	33.1557	33.1912	37.1535	39.8541	35.1723	-0.180287	Constitutive
Vocar.0001s0125	51.1847	39.5915	12.3046	15.9362	45.3881	14.1204	-1.68453	Gonidial biased
Vocar.0001s0126	1.63487	1.22027	1.31167	1.48517	1.42757	1.39842	-0.0297669	Constitutive
Vocar.0001s0127	0.965258	0.708503	0.761569	0.763892	0.836881	0.76273	-0.133849	Constitutive
Vocar.0001s0128	0.380014	0.354375	3.71078	4.65477	0.367194	4.18278	3.50985	Somatic specific
Vocar.0001s0129	18.1099	12.9816	2.19033	6.90919	15.5457	4.54976	-1.77265	Low confidence
Vocar.0001s0130	1.22264	0.989036	0.0365391	0.0158298	1.10584	0.0261845	-5.40029	Gonidial specific
Vocar.0001s0131	3.05236	1.8942	0.100029	0.056044	2.47328	0.0780364	-4.98613	Gonidial specific
Vocar.0001s0132	0.756302	0.700211	3.75771	4.59226	0.728256	4.17499	2.51925	Somatic specific
Vocar.0001s0133	1.47693	1.00298	10.8431	10.5985	1.23995	10.7208	3.11206	Somatic specific
Vocar.0001s0134	1.29294	0.899017	2.40047	2.17382	1.09598	2.28714	1.06133	Constitutive
Vocar.0001s0135	21.2295	16.1586	4.54486	7.39129	18.694	5.96808	-1.64724	Gonidial biased
Vocar.0001s0136	4.99119	4.89029	1.21006	1.22608	4.94074	1.21807	-2.02013	Gonidial biased
Vocar.0001s0137	8.83827	8.50454	1.98662	1.769	8.67141	1.87781	-2.20721	Gonidial specific
Vocar.0001s0138	141.117	141.622	818.369	142.013	141.37	480.191	1.76414	Low confidence
Vocar.0001s0139	0.33324	0.81622	0.00868667	0.07903	0.57473	0.0438583	-3.71196	Low confidence
Vocar.0001s0140	0.096493	0.183162	0.00937525	0.00775405	0.139827	0.00856465	-4.02911	Low expression
Vocar.0001s0141	6.68397	5.75023	10.0716	11.017	6.2171	10.5443	0.762149	Constitutive
Vocar.0001s0142	0.529328	0.347896	6.76631	9.57031	0.438612	8.16831	4.21902	Somatic specific
Vocar.0001s0143	7.99595	9.13558	1.6563	2.38461	8.56576	2.02046	-2.0839	Gonidial biased
Vocar.0001s0144	1.28702	0.716767	1.13349	0.670585	1.00189	0.902038	-0.151472	Constitutive
Vocar.0001s0145	12.6178	10.4749	0.00618314	0.00511393	11.5464	0.00564853	-10.9973	Gonidial specific
Vocar.0001s0146	1.75117	1.00997	0.545262	0.0853193	1.38057	0.315291	-2.13051	Low confidence
Vocar.0001s0147	5.30284	5.61449	58.6667	39.8279	5.45866	49.2473	3.17342	Somatic specific
Vocar.0001s0148	1.15315	0.274906	0.00720722	0.0655702	0.714026	0.0363887	-4.29441	Low confidence
Vocar.0001s0149	0.991018	0.687667	0.131195	0.134974	0.839342	0.133084	-2.65692	Low confidence
Vocar.0001s0150	1.97007	2.02613	0.875494	0.544572	1.9981	0.710033	-1.49267	Low confidence
Vocar.0001s0151	3.49433	2.77377	0.893428	1.24854	3.13405	1.07099	-1.54909	Low confidence
Vocar.0001s0152	12.744	11.7893	14.6113	22.8116	12.2667	18.7114	0.609177	Constitutive
Vocar.0001s0153	0.168235	0.167274	0.140285	0.0670014	0.167754	0.103643	-0.694722	Constitutive
Vocar.0001s0154	0.624723	0.358695	0.00940392	0.00777776	0.491709	0.00859084	-5.83886	Low confidence
Vocar.0001s0155	118.823	108.705	5.91984	7.72781	113.764	6.82382	-4.05932	Gonidial specific
Vocar.0001s0156	22.8795	22.9432	0.841033	2.38059	22.9113	1.61081	-3.8302	Gonidial specific
Vocar.0001s0157	6.03778	4.67143	3.6574	2.74494	5.35461	3.20117	-0.742181	Constitutive
Vocar.0001s0158	1.30125	1.39061	5.41376	5.71102	1.34593	5.56239	2.0471	Somatic biased
Vocar.0001s0159	0.150467	0.107465	14.8832	11.7288	0.128966	13.306	6.68894	Somatic specific
Vocar.0001s0160	1.98979	1.79309	1.47916	1.51172	1.89144	1.49544	-0.338916	Constitutive
Vocar.0001s0161	0.188439	0.00604397	0.0714632	0.16657	0.0972416	0.119017	0.291517	Low expression
Vocar.0001s0162	3.83021	2.71282	1.24263	2.10421	3.27151	1.67342	-0.967159	Low confidence
Vocar.0001s0163	3.95693	2.97265	0.0712108	0.115894	3.46479	0.0935523	-5.21085	Gonidial specific
Vocar.0001s0164	0.274063	0.223399	0.108191	0.0894821	0.248731	0.0988364	-1.33147	Low confidence
Vocar.0001s0165	0.674516	0.824839	4.03535	5.57629	0.749677	4.80582	2.68044	Somatic specific
Vocar.0001s0166	18.1063	17.3292	12.3129	12.5314	17.7178	12.4221	-0.512286	Constitutive
Vocar.0001s0167	16.6264	18.0219	19.6387	27.1742	17.3241	23.4065	0.434123	Constitutive
Vocar.0001s0168	69.5788	78.9568	17.8183	26.3735	74.2678	22.0959	-1.74896	Gonidial biased
Vocar.0001s0169	1.96242	1.39135	0.180537	0.278359	1.67689	0.229448	-2.86955	Gonidial specific
Vocar.0001s0170	3.79481	2.93582	0.736894	1.58648	3.36531	1.16169	-1.53452	Low confidence
Vocar.0001s0171	2.99899	2.41443	3.32719	3.05452	2.70671	3.19085	0.2374	Constitutive
Vocar.0001s0172	4.1299	3.00137	1.38403	1.68597	3.56564	1.535	-1.21592	Low confidence
Vocar.0001s0173	2.26655	1.48323	0.105869	0.200264	1.87489	0.153066	-3.61458	Gonidial specific
Vocar.0001s0174	35.0733	32.4661	0.894435	0.923179	33.7697	0.908807	-5.21561	Gonidial specific
Vocar.0001s0175	2.25182	1.52703	0.0171792	0.0529591	1.88942	0.0350692	-5.7516	Gonidial specific
Vocar.0001s0176	0.551127	0.239259	0.0912569	0.0754765	0.395193	0.0833667	-2.24501	Low confidence
Vocar.0001s0177	1.18069	1.7352	1.61379	1.50105	1.45794	1.55742	0.0952231	Constitutive
Vocar.0001s0178	2.05168	1.1279	0.457304	0.791202	1.58979	0.624253	-1.34863	Low confidence
Vocar.0001s0179	4.70782	4.03141	0.377015	0.773778	4.36962	0.575397	-2.92488	Gonidial specific
Vocar.0001s0180	0.167575	0.199288	0.0035117	0.0319489	0.183431	0.0177303	-3.37095	Low confidence
Vocar.0001s0181	1.68941	1.35569	0.0638626	0.244889	1.52255	0.154376	-3.30197	Gonidial specific
Vocar.0001s0182	3.02463	1.95139	0.0474871	0.211705	2.48801	0.129596	-4.2629	Gonidial specific
Vocar.0001s0183	13.3029	10.7385	0.862295	1.36294	12.0207	1.11262	-3.43349	Gonidial specific
Vocar.0001s0184	18.805	14.4678	0.395996	0.448823	16.6364	0.422409	-5.29956	Gonidial specific
Vocar.0001s0185	16.5902	12.7717	1.38665	1.77744	14.681	1.58204	-3.21409	Gonidial specific
Vocar.0001s0186	16.2761	16.2434	10.5545	9.78245	16.2598	10.1685	-0.6772	Constitutive
Vocar.0001s0187	0.831057	0.464182	2.65752	4.6857	0.64762	3.67161	2.50319	Somatic specific
Vocar.0001s0188	0.347597	0.283058	66.451	75.189	0.315328	70.82	7.81116	Somatic specific
Vocar.0001s0189	3.87783	2.66367	0.941251	1.38986	3.27075	1.16556	-1.4886	Low confidence
Vocar.0001s0190	0.596895	0.427088	4.43376	4.6204	0.511992	4.52708	3.14439	Somatic specific
Vocar.0001s0191	5.05501	3.71823	0.225387	1.55221	4.38662	0.888796	-2.30319	Low confidence
Vocar.0001s0192	3.79325	3.20676	0.0166959	0.00125534	3.50001	0.00897562	-8.60713	Gonidial specific
Vocar.0001s0193	1.68811	1.25966	0.00346293	0.00286411	1.47389	0.00316352	-8.86388	Gonidial specific
Vocar.0001s0194	14.6332	16.4609	2.56062	3.89995	15.547	3.23029	-2.26691	Gonidial specific
Vocar.0001s0195	246.733	267.622	51.4574	69.1977	257.177	60.3275	-2.09188	Gonidial biased
Vocar.0001s0196	1228.93	1280.55	1715.91	1408.72	1254.74	1562.31	0.316295	Constitutive
Vocar.0001s0197	4.98397	3.40388	2.3037	1.73291	4.19393	2.01831	-1.05516	Low confidence
Vocar.0001s0198	0.0078399	0.00779513	0.00837897	0.0762306	0.00781752	0.0423048	2.43604	Low expression
Vocar.0001s0199	0.0716056	0.0711967	0.0069572	0.0632955	0.0714012	0.0351264	-1.02339	Low expression
Vocar.0001s0200	3.10945	1.76938	0.886652	1.12519	2.43942	1.00592	-1.27802	Low confidence
Vocar.0001s0201	5.93086	4.32655	0.936873	1.54275	5.12871	1.23981	-2.04847	Low confidence
Vocar.0001s0202	10.3233	9.68836	1.12684	2.26339	10.0058	1.69512	-2.56139	Gonidial specific
Vocar.0001s0203	208.424	151.087	44.901	54.6652	179.756	49.7831	-1.85231	Gonidial biased
Vocar.0001s0204	5.08401	2.53536	0.355468	0.293999	3.80969	0.324734	-3.55234	Gonidial specific
Vocar.0001s0205	18.5379	17.8101	1.76316	0.28336	18.174	1.02326	-4.15063	Gonidial specific
Vocar.0001s0206	0.209522	0.325692	7.76182	6.68048	0.267607	7.22115	4.75404	Somatic specific
Vocar.0001s0207	2.79373	1.71389	6.38864	6.495	2.25381	6.44182	1.5151	Low confidence
Vocar.0001s0208	1.19913	0.601066	1.59932	1.49797	0.900097	1.54864	0.782854	Constitutive
Vocar.0001s0209	8.62171	5.9818	4.75186	4.78646	7.30176	4.76916	-0.614509	Constitutive
Vocar.0001s0210	4.63335	4.10365	0.0180309	0.0691417	4.3685	0.0435863	-6.64712	Gonidial specific
Vocar.0001s0211	0.83256	0.372655	0.00305775	0.027819	0.602608	0.0154384	-5.28663	Gonidial specific
Vocar.0001s0212	0.894891	0.794934	35.3137	42.9462	0.844912	39.13	5.53333	Somatic specific
Vocar.0001s0213	5.00872	4.50171	4.17039	3.9596	4.75521	4.06499	-0.226258	Constitutive
Vocar.0001s0214	0.870863	0.500254	0.00178645	0.0605789	0.685558	0.0311827	-4.45846	Gonidial specific
Vocar.0001s0215	4.73183	3.68524	0.708818	0.703204	4.20853	0.706011	-2.57555	Gonidial specific
Vocar.0001s0216	2.69762	2.65032	9.08812	10.0117	2.67397	9.54991	1.8365	Low confidence
Vocar.0001s0217	4.14638	3.56364	2.50848	2.77054	3.85501	2.63951	-0.546464	Constitutive
Vocar.0001s0218	3.78942	4.92561	3.89441	4.20743	4.35752	4.05092	-0.105257	Constitutive
Vocar.0001s0219	1.15375	0.722284	0.471918	0.264405	0.938016	0.368162	-1.34927	Low confidence
Vocar.0001s0220	7.45437	5.38291	2.70187	3.16293	6.41864	2.9324	-1.13018	Low confidence
Vocar.0001s0221	4.45988	4.22339	0.00324034	0.00268001	4.34164	0.00296017	-10.5183	Gonidial specific
Vocar.0001s0222	2.94988	3.25402	0.392472	0.360275	3.10195	0.376373	-3.04294	Gonidial specific
Vocar.0001s0223	0.770741	0.936009	0.00303962	0.027654	0.853375	0.0153468	-5.79717	Gonidial specific
Vocar.0001s0224	0.540822	0.32477	0.00572285	0.00473324	0.432796	0.00522805	-6.37127	Low confidence
Vocar.0001s0225	4.76246	6.55512	0.0430355	0.132667	5.65879	0.0878514	-6.00929	Gonidial specific
Vocar.0001s0226	22.6583	20.4734	0.0332932	0.00250328	21.5658	0.0178982	-10.2347	Gonidial specific
Vocar.0001s0227	44.376	33.6293	4.15684	4.22536	39.0026	4.1911	-3.21817	Gonidial specific
Vocar.0001s0228	120.975	98.2182	28.5847	51.1964	109.597	39.8906	-1.45808	Low confidence
Vocar.0001s0229	1.52325	2.13454	0.00952037	0.00787408	1.82889	0.00869723	-7.7162	Gonidial specific
Vocar.0001s0230	6.32371	3.89976	0.671195	0.404841	5.11173	0.538018	-3.24809	Gonidial specific
Vocar.0001s0231	0.284995	0.218225	38.3026	60.8671	0.25161	49.5848	7.62257	Somatic specific
Vocar.0001s0232	10.4148	8.34068	0.014437	0.847776	9.37775	0.431107	-4.44312	Gonidial specific
[truncated: 14,015 more rows]
