# Supplementary material for: Cell-Type Transcriptomes of the Multicellular Green Alga Volvox carteri Yield Insights into the Evolutionary Origins of Germ and Somatic Differentiation Programs
Source: G3 (Bethesda). 2017 Dec 5;8(2):531–50. doi: 10.1534/g3.117.300253 (PMC5919742; doi:10.1534/g3.117.300253)
Supplement: Supplementary file 4 [file 531DatasetS2.xlsx]

## Sheet: Sheet1
Dataset S2. Expression of VARL genes.
a Vocar########m.g (v2.0); Vocar.####s#### (v2.1)
b Average RPKM (reads per kilobase of exon model per million mapped reads) across replicates
c log2(SomaticRPKM/GonidiaRPKM)
VARL genes that are preferentially expressed in somatic cells are highlighted
Gene	Version 1 protein ID	VcaLocusIDa	Cell-type expression pattern	GonidiaRPKMb	SomaticRPKMb	Log2 Expression Ratioc
regA	127193	Vocar.0021s0042	Somatic specific	0.00651306	6.59431	9.98367
rlsA	81472	Vocar.0021s0041	Low confidence	0.0110604	0.227113	4.35994
rlsB	91979	Vocar.0021s0043	Somatic specific	0.0138499	0.343838	4.63378
rlsC	91977	Vocar.0021s0045	Low expression	0.0132631	0.00215927	-2.6188
rlsD	93457	Vocar.0026s0121	Low confidence	1.30334	3.65356	1.48709
rlsE	93310	Vocar.0003s0509	Constitutive	5.86363	9.81822	0.743667
rlsF	95250	Vocar.0008s0105	Somatic biased	0.770173	3.76209	2.28828
rlsG	93313	Vocar.0003s0512	Low confidence	5.22318	2.23613	-1.22392
rlsH	98720	Vocar.0022s0042	Somatic specific	0.400389	7.82374	4.28838
rlsI	116396	Vocar.0020s0165	Somatic biased	0.108905	0.599402	2.46045
rlsJ	115649	Vocar.0024s0052	Somatic biased	0.852976	4.66006	2.44977
rlsK	85943	Vocar.0024s0053	Constitutive	2.1677	2.47624	0.191989
rlsL	86760	Vocar.0001s1384	Constitutive	2.58965	5.09973	0.977663
rlsM	91627	Vocar.0025s0071	Low confidence	0.533371	0.165772	-1.68594
