# Supplementary material for: Cell-Type Transcriptomes of the Multicellular Green Alga Volvox carteri Yield Insights into the Evolutionary Origins of Germ and Somatic Differentiation Programs
Source: G3 (Bethesda). 2017 Dec 5;8(2):531–50. doi: 10.1534/g3.117.300253 (PMC5919742; doi:10.1534/g3.117.300253)
Supplement: Supplementary file 5 [file 531DatasetS3.xlsx]

## Sheet: Nematollahi2006_genes
Dataset S3. Expression of genes with previously published cell-type expression data (Nematollahi et al., 2006).
a Vocar########m.g (v2.0); Vocar.####s#### (v2.1)
b Average RPKM (reads per kilobase of exon model per million mapped reads) across replicates
				Nematollahi et al., 2006		Current study
Gene name	Gene product	GenBankID	VcaLocusIDa	Higher expression in	Fold-change	Cell-type expression pattern	GonidiaRPKMb	SomaticRPKMb	Fold-change
actA	actin	M33963	Vocar.0043s0003	NA	NA	Constitutive	647.599	664.096	1.02547
ssgA	pherophorin-like ECM-glycoprotein SSG185	X51616	Vocar.0002s0564	somatic cells	45.97	Somatic specific	1.2797	2340.15	1828.68
regA	somatic regenerator RegA	AF106963	Vocar.0021s0042	somatic cells	149.72	Somatic specific	0.00651306	6.59431	1012.48
gon30	G30 protein	AF110790	Vocar.0030s0054	somatic cells	6.62	Gonidial specific	1002.87	201.522	4.97647
gon167	G167 protein	U31955	Vocar.0003s0056	gonidia	5.82	Gonidial specific	0.268287	0.0277023	9.68465
rlsA	RegA-like sequence protein RlsA	AF106962	Vocar.0021s0041	somatic cells	69.32	Low confidence	0.0110604	0.227113	20.5339
csrp1	chloroplast-specific ribosomal protein	AY835992	Vocar.0017s0201	somatic cells	3.74	Constitutive	97.9282	87.6341	1.11747
ard1	C2H2-type zinc finger related protein with arsenite-resistance domain	AY850006	Vocar.0001s0162	gonidia	2.27	Low confidence	3.27151	1.67342	1.95499
mrp2	ATP-energized ABC transporter Mrp2	AY835993	Vocar.0012s0088	somatic cells	16.45	Gonidial specific	925.164	21.1345	43.7751
gspk47	gonidia-specific protein KA_k47	AY835994	Vocar.0007s0112	gonidia	1.75	Gonidial specific	440.155	62.6315	7.02769
nitA	nitrate reductase NitA	X64136	Vocar.0008s0140	somatic cells	1.36	Gonidial specific	56.1087	9.06817	6.18744
dyhA	flagellar ? dynein (heavy chain)	EF123072	Vocar.0014s0194	somatic cells	159.82	Somatic specific	0.088185	54.2844	615.575
klpA	kinesin-like protein	EF123073	Vocar.0006s0438	somatic cells	21.42	Somatic specific	1.58161	35.7747	22.6192
fer1	ferredoxin Fer1	EF123074	Vocar.0002s0012	gonidia	7.73	Gonidial specific	3410.16	379.125	8.99484
nab1	nucleic acid binding protein Nab1	EF123075	Vocar.0002s0155	gonidia	4.17	Low confidence	440.568	205.958	2.13912
rap41	ribosome-associated protein (chloroplast-specific)	EF123076	Vocar.0001s1288	gonidia	5.04	Gonidial specific	555.11	87.109	6.37259
fbp1	chloroplast fructose-1,6-bisphosphatase	EF123077	Vocar.0016s0204	gonidia	1.56	Low confidence	855.567	428.726	1.9956
cp12	Calvin cycle protein CP12	EF123078	Vocar.0042s0039	gonidia	3.98	Constitutive	6940.52	4445.45	1.56126
prfA	profilin PrfA	EF123079	Vocar.0005s0310	gonidia	5.29	Low confidence	416.148	166.558	2.49852
fsd1	superoxide dismutase Fsd1	EF123080	Vocar.0057s0039	gonidia	3.27	Gonidial specific	1213.05	241.86	5.01548
rpl37	ribosomal protein L37	EF123081	Vocar.0005s0266	gonidia	7.43	Constitutive	953.347	1246.49	1.30748
glu1	glutamate synthase	EF123082	Vocar.0006s0290	somatic cells	1.73	Low confidence	106.84	44.2459	2.4147
hsp70B	heat shock protein 70 B	EF123083	Vocar.0038s0026	gonidia	1.34	Gonidial biased	217.819	71.6962	3.03809
hsp40A	hsp40-like heat shock protein	EF123084	Vocar.0001s1052	somatic cells	6.5	Constitutive	3.79619	4.31217	1.13592
ubcA	ubiquitin conjugating enzyme E2	EF123085	Vocar.0007s0147	somatic cells	4.44	Constitutive	25.8825	14.8254	1.74582
ponA	pontin	EF123086	Vocar.0046s0033	somatic cells	1.88	Constitutive	15.1367	17.0454	1.1261
mat3	retinoblastoma-like protein Mat3	EF123087	Vocar.0038s0042	somatic cells	9.03	Constitutive	6.02314	8.70265	1.44487
vpeA	vacuolar processing enzyme VPE	EF123088	Vocar.0031s0120	somatic cells	1.56	Gonidial specific	1.39302	0.00695348	200.335
sac1	sulfur deprivation response regulator Sac1	EF123089	Vocar.0018s0012	somatic cells	2.04	Low confidence	2.46162	0.743921	3.30899
rcd1	required-for-cell-differentiation 1 protein Rcd1	EF123090	Vocar.0007s0052	gonidia	5.22	Constitutive	10.5193	6.36829	1.65183
adcA	adenylate cyclase	EF123091	Vocar.0203s0001	somatic cells	22.18	Somatic specific	0.448803	17.6629	39.3556
nipA	NaCl-inducible protein	EF123092	Vocar.0033s0037	somatic cells	3.39	Constitutive	125.982	181.539	1.441
lciB	low-CO2 inducible protein LciB	EF123093	Vocar.0008s0028	somatic cells	4.4	Gonidial specific	166.769	23.41	7.12385
upf1	protein of unknown function	EF123094	Vocar.0036s0096	somatic cells	1.9	Gonidial specific	17.1382	2.78147	6.16155
upf2	protein of unknown function	EF123095	Vocar.0031s0107	gonidia	1.39	Constitutive	38.7885	31.6434	1.2258
upf3	protein of unknown function	EF123096	Vocar.0003s0179	somatic cells	1.55	Gonidial specific	304.549	45.105	6.752
upf4	protein of unknown function	EF123097	Vocar.0001s1288	gonidia	4.41	Gonidial specific	555.11	87.109	6.37259
upf5	protein of unknown function	EF123098	Vocar.0004s0384	somatic cells	2.49	Gonidial specific	38.1588	3.4546	11.0458
upf6	protein of unknown function	EF123099	Vocar.0031s0009	somatic cells	6.78	Constitutive	156.581	132.175	1.18465

## Sheet: TamAndKirk1991_GonidialGenes
Dataset S3. Expression of genes with previously published cell-type expression data (gonidial-biased transcripts identified by Tam and Kirk 1991 and sequenced by Meissner et al., 1999).
a Vocar########m.g (v2.0); Vocar.####s#### (v2.1)
b Average RPKM (reads per kilobase of exon model per million mapped reads) across replicates
c log2(SomaticRPKM/GonidiaRPKM)
cDNA clone	Gene	Protein	VcaLocusIDa	Temporal expression pattern	CreOrtholog (v5.5)	CreGeneName	CreDefline	CreDescription	Cell-type expression pattern	GonidiaRPKMb	SomaticRPKMb	Log2 Expression Ratioc
G1		Hypothetical	Vocar.0071s0004	Maturation-abundant	Cre15.g634750				Low confidence	14.2827	35.0783	-1.2963
G30		Hypothetical	Vocar.0030s0054	Maturation-abundant	Cre06.g307500	LCIC	Low-CO2 inducible protein	Low-CO2 inducible protein (identical to BAD16683 [GI:46409059; PMID: 15235119]; homologous to LCIB; differentially expressed in Volvox regA mutant, impaired in somatic differentiation; TargetP prediction: Chloroplast (confidence: 2). Regulated by CCM1 [PM	Gonidial specific	1002.87	201.522	2.31512
G21		Hypothetical	Vocar.0001s1168	Maturation-abundant	Cre12.g558900	PETO	Cytochrome b6f complex subunit V	Chloroplast precursor; gi|25090906|sp|Q9LLC6|PETO_CHLRE[25090906]. PMID: 7493961, PMID: 7493968	Gonidial biased	2570.9	591.535	2.11974
G32		Hypothetical	Vocar.0073s0017	Maturation-abundant	Cre05.g242400	PGR5			Gonidial specific	733.683	135.291	2.43909
G37	Ycf6-like	YCF6-liked	Vocar.0032s0139	Maturation-abundant	Cre16.g650100	PETN	Subunit of the chloroplast cytochrome b6f complex	Chloroplast targeted; ortholog in Volvox is germline-specific and a putative target of RegA repression	Constitutive	5745.77	3253.62	0.820457
G12	Lhca	LHCA	Vocar.0011s0017	Maturation-abundant	Cre07.g344950	LHCA9	Light-harvesting protein of photosystem I	Encodes a less abundant light-harvesting antenna protein for PS1. The sequence of this gene was deposited in Genbank (AF244524) by Merchan and Fernandez (2002). It is designated as Lhca9 in PMID: 14555480, and Lhca7 in PMID: 14652691, respectively.	Constitutive	6151.48	3842.31	0.678959
G18	Lhca	LHCA	Vocar.0002s0333	Maturation-abundant	Cre06.g272650	LHCA8	Light-harvesting protein of photosystem I		Low confidence	7222	3476.83	1.05462
G8	Lhca	LHCA	Vocar.0028s0157	Maturation-abundant	Cre10.g452050	LHCA4	Light-harvesting protein of photosystem I		Low confidence	5454.83	2905.14	0.908929
G36	Li818	LI818	Vocar.0020s0067	Maturation-abundant	Cre08.g367500	LHCSR2	Stress-related chlorophyll a/b binding protein 2	Stress-related chlorophyll a/b binding protein, similar to LI8I8r-1/LHCSR1. Peers et al. (2009) [PMID: 19940928] call this gene LHCSR3.1; this apparently codes for the same protein as LHCSR3.2	Gonidial specific	960.542	69.4067	3.7907
G46	PsaN	PSAN	Vocar.0004s0500	Maturation-abundant	Cre02.g082500	PSAN	Photosystem I reaction center subunit N, chloroplastic		Low confidence	4086.28	1678.21	1.28386
G14	PsbO	OEE1	Vocar.0009s0198	Maturation-abundant	Cre09.g396213	PSBO	Oxygen-evolving enhancer protein 1 of photosystem II	Oxygen-evolving enhancer protein 1, chloroplast precursor (OEE1); 33 kDa subunit of oxygen evolving complex of photosystem II [PMID: 3556163, GI:18160]. The mutant fud44 mutant has a TOC1 (Transposon Of Chlamydomonas) atypical long-terminal repeat (LTR)	Constitutive	6320.79	3661.38	0.787716
G5	PsbQ	OEE3	Vocar.0065s0007	Maturation-abundant	Cre08.g372450	PSBQ	Oxygen evolving enhancer protein 3	Oxygen evolving enhancer protein 3 (OEE3); [gi:131395; gi:18164; PMID: 3556163; PMID: 3468511]	Low confidence	8868.11	3859.04	1.20039
G9	PetC	RISP	Vocar.0009s0349	Maturation-abundant	Cre11.g467689	PETC	Rieske iron-sulfur subunit of the cytochrome b6f complex, chloroplast precursor	Rieske iron-sulfur protein; cytochrome b6f complex iron-sulfur subunit, chloroplast precursor gi:1717956, PMID: 8125984	Constitutive	3282.73	2172.08	0.59582
G40	PetH	FNR	Vocar.0027s0034	Maturation-abundant	Cre11.g476750	FNR1	Ferredoxin-NADP reductase	Ferredoxin-NADP reductase, chloroplast precursor; involved in photosynthetic linear, and possibly in cyclic, electron flow; major isoform. Has similarities to the cytochrome P450 CYP102 superfamily, CYP102A family	Constitutive	3246.03	2159.96	0.587675
G34	AtpG	CFo-II	Vocar.0048s0019	Maturation-abundant	Cre11.g481450	ATPG	CF0 ATP synthase subunit II precursor	CF0 ATP synthase subunit II precursor; ATP synthase B' chain chloroplast precursor	Constitutive	2431.32	1502.14	0.694722
G45	AtpD	CF1-d	Vocar.0009s0371	Maturation-abundant	Cre11.g467569	ATPD	Chloroplast ATP synthase delta chain	ATP synthase delta chain, chloroplast precursor [gi:2493039, PMID: 8543042]	Constitutive	3678.74	2132.22	0.786853
G23	Pgk	PGK	Vocar.0030s0188	Maturation-abundant	Cre11.g467770	PGK1	Phosphoglycerate kinase, chloroplast precursor	Phosphoglycerate kinase, chloroplast precursor [EC:2.7.2.3]; catalyses the conversion of 1,3-diphosphoglycerate to 3-phosphoglycerate (the second step of the second phase in glycolysis) forming one molecule of ATP; catalyses also the reverse reaction [PMI	Constitutive	3529.85	2364.74	0.577926
G15	Pdi	cPDI	Vocar.0082s0014	Maturation-abundant	Cre02.g088200	RB60	Protein disulfide isomerase 1	Protein disulfide isomerase 1 (CrPDI1 [PMID: 16143836]. Located in the chloroplast and the endoplasmic reticulum. The Rb60 protein is part of a complex involved in the control of psbA mRNA translation by light [PMID: 1721866, PMID: 7798310, PMID: 8668172,	Somatic biased	86.0202	468.33	-2.44478
G167	NA		Vocar.0003s0056	Embryogenesis-abundant	No Cre ortholog				Gonidial specific	0.268287	0.0277023	3.2757
