# Supplementary material for: Cell-Type Transcriptomes of the Multicellular Green Alga Volvox carteri Yield Insights into the Evolutionary Origins of Germ and Somatic Differentiation Programs
Source: G3 (Bethesda). 2017 Dec 5;8(2):531–50. doi: 10.1534/g3.117.300253 (PMC5919742; doi:10.1534/g3.117.300253)
Supplement: Supplementary file 6 [file 531DatasetS4.xlsx]

## Sheet: Sheet1
Dataset S4. Expression of flagella, basal body, and transition zone genes.
a Vocar########m.g (v2.0); Vocar.####s#### (v2.1)
b Average RPKM (reads per kilobase of exon model per million mapped reads) across replicates
c log2(SomaticRPKM/GonidiaRPKM)
d genes with validated basal body/centriolar function
Gene name	Protein	Structure	Substructure	CreLocusID (v5.5)	Supplemental reference	VcaLocusIDa	Cell-type expression pattern	GonidiaRPKMb	SomaticRPKMb	Log2 Expression Ratioc
CNK2	NimA-related protein kinase	Flagella	Axoneme	Cre12.g560350	40	Vocar.0001s1051	Somatic specific	1.46731	34.3998	4.55115
MBO2	Coiled-coil flagellar protein, Move Backward Only 2	Flagella	Axoneme	Cre09.g416550	40	Vocar.0011s0271	Somatic specific	2.02324	66.942	5.04817
PP2A	Protein phosphatase 2A	Flagella	Axoneme	Cre11.g477300	40	Vocar.0027s0044	Constitutive	31.0261	52.5201	0.759387
RIB43a	Flagellar protofilament ribbon protein	Flagella	Axoneme	Cre03.g178500	40	Vocar.0015s0345	Somatic specific	2.39717	475.015	7.6305
RIB72	Protofilament ribbon protein of flagellar microtubules	Flagella	Axoneme	Cre02.g091700	40	Vocar.0001s1159	Somatic specific	1.19842	460.081	8.58461
PF16	Central pair associated protein	Flagella	Axoneme	Cre09.g394251	40	Vocar.0009s0310	Somatic specific	8.0987	503.483	5.95811
PP1c	Serine/threonine protein phosphatase, metallo-dependent phosphatase	Flagella	Axoneme	Cre06.g292550	40	Vocar.0024s0253	Somatic specific	15.9803	88.6861	2.47241
PF20	WD-repeat protein of flagellum central pair	Flagella	Axoneme	Cre04.g227900	40	Vocar.0001s1782	Somatic specific	0.723753	77.2061	6.73707
C1a-18	Flagellar Associated Protein, C1a-18 (FAP227)	Flagella	Axoneme	Cre17.g729850	40	Vocar.0004s0299	Somatic specific	7.69187	80.6174	3.38968
C1a-32	Flagellar Associated Protein, C1a-32 (FAP114)	Flagella	Axoneme	Cre09.g389282	40	Vocar.0026s0152	Somatic specific	0.0622568	65.337	10.0355
C1a-34	Flagellar Associated Protein, C1a-34 (FAP119)	Flagella	Axoneme	Cre06.g256450	40	Vocar.0025s0019	Somatic specific	1.97091	68.376	5.11655
C1a-86	Flagellar Associated Protein, C1a-86 (FAP101)	Flagella	Axoneme	Cre02.g112100	40	Vocar.0001s1652	Somatic specific	0.304469	50.5392	7.37497
PF6	Flagellar central pair-associated protein	Flagella	Axoneme	Cre10.g434400	40	Vocar.0014s0117	Somatic specific	0.325775	64.4636	7.62847
C1b-135	FAP69	Flagella	Axoneme	Cre03.g168200	40	Vocar.0040s0092	Somatic specific	0.423304	65.887	7.28215
C1b-350	Flagellar Associated Protein, adenylate/guanylate kinase-like (FAP42)	Flagella	Axoneme	Cre12.g519950	40	Vocar.0037s0136	Somatic specific	0.328643	75.1911	7.8379
CPC1	Protein associated with central pair microtubule complex	Flagella	Axoneme	Cre03.g183200	40	Vocar.0015s0258	Somatic specific	0.229639	95.1862	8.69524
PGH1	Enolase	Flagella	Axoneme	Cre12.g513200	40	Vocar.0006s0398	Constitutive	228.491	180.387	-0.34104
HY3/HYD3	Hydin	Flagella	Axoneme	Cre01.g025400	40	Vocar.0007s0373	Somatic specific	0.24565	55.0113	7.80698
KLP1	Kinesin motor protein, kinesin-9 (Kif9) family	Flagella	Axoneme	Cre02.g073750	40	Vocar.0056s0026	Somatic specific	1.15648	64.0659	5.79174
FAP250/DRC2	Component of dynein regulatory complex	Flagella	Axoneme	Cre13.g607750	40	Vocar.0024s0131	Somatic specific	0.107196	44.173	8.68677
FAP134/DRC3	Component of dynein regulatory complex	Flagella	Axoneme	Cre12.g531500	40	Vocar.0028s0074	Somatic specific	0.373766	39.2188	6.71327
PF2/DRC4	Component of dynein regulatory complex	Flagella	Axoneme	Cre11.g476850	40	Vocar.0027s0036	Somatic specific	0.363725	59.0075	7.34191
FAP155/DRC5	Component of dynein regulatory complex	Flagella	Axoneme	Cre01.g045350	40	Vocar.0001s0692	Somatic specific	5.42989	209.518	5.27001
FAP169/DRC6	Component of dynein regulatory complex	Flagella	Axoneme	Cre12.g515200	40	Vocar.0006s0317	Somatic specific	4.34851	115.476	4.73093
FAP50/DRC7	Component of dynein regulatory complex	Flagella	Axoneme	Cre14.g612700	40	Vocar.0059s0027	Somatic specific	0.186972	49.4058	8.04571
FAP122/DRC9	Component of dynein regulatory complex	Flagella	Axoneme	Cre01.g025450	40	Vocar.0001s0833	Somatic specific	4.86656	71.7546	3.8821
FAP84/DRC10	Component of dynein regulatory complex	Flagella	Axoneme	Cre02.g141350	40	Vocar.0008s0009	Somatic specific	4.2718	44.7105	3.3877
FAP82/DRC11	Component of dynein regulatory complex	Flagella	Axoneme	Cre07.g325762	40	Vocar.0021s0107	Somatic specific	1.02632	62.2555	5.92265
DHC1/IDA1/PF9/ROC34	Flagellar inner arm dynein 1 heavy chain alpha (I1/f alpha)	Flagella	Axoneme	Cre12.g484250	40	Vocar.0031s0108	Somatic specific	0.477385	18.0884	5.24377
DHC10/DYH1B/IDA2	Flagellar inner arm dynein 1 heavy chain beta	Flagella	Axoneme	Cre14.g624950	40	Vocar.0022s0111	Somatic specific	0.235945	38.514	7.35079
DIC4/BOP5/IC138	Flagellar inner dynein arm I1 intermediate chain IC138	Flagella	Axoneme	Cre12.g520950	40	Vocar.0037s0110	Somatic specific	1.78747	89.8361	5.65131
IDA7	Flagellar inner dynein arm I1 intermediate chain IC140	Flagella	Axoneme	Cre16.g674515	40	Vocar.0018s0215	Somatic specific	0.873029	108.478	6.95716
DII6/IC97		Flagella	Axoneme	Cre14.g631200	40	Vocar20001728m.g	Somatic specific	0.299205	51.8356	7.43666
LC7b	Flagellar inner arm I1/f axonemal dynein, LC7b	Flagella	Axoneme	Cre12.g546400	40	Vocar.0007s0162	Somatic specific	1.05873	131.726	6.95905
LC8/RSP22	Dynein arm light chain 8, LC8	Flagella	Axoneme	Cre03.g181150	40	Vocar.0015s0296	Somatic specific	107.231	1082.96	3.33618
ODA7/DAU1	Outer row dynein assembly protein, predominantly cytoplasmic	Flagella	Axoneme	Cre01.g029150	40	Vocar.0001s0903	Somatic specific	3.56237	19.7507	2.47099
DLT3/TCTEX1/TCT1	Flagellar inner arm dynein light chain, Tctex1	Flagella	Axoneme	Cre01.g004250	40	Vocar.0013s0042	Somatic specific	1.05137	91.3115	6.44046
Tctex2b		Flagella	Axoneme	Cre09.g394213	40	Vocar.0009s0309	Somatic specific	1.08041	63.3076	5.87273
VFL2/CEN1	Centrin	Flagella	Axoneme	Cre11.g468450	40	Vocar.0012s0203	Somatic specific	9.32932	60.6902	2.70162
						Vocar.0050s0015	Somatic specific	0.490887	6.37351	3.69862
DHC2	Dynein heavy chain 2, inner arm dynein d (monomeric)	Flagella	Axoneme	Cre09.g392282	40	Vocar.0044s0047	Somatic specific	1.00894	24.8514	4.62242
DHC5	Dynein heavy chain 5, inner arm dynein b (monomeric)	Flagella	Axoneme	Cre02.g107050	40	Vocar.0022s0148	Somatic specific	0.326107	15.9403	5.61119
DHC6	Flagellar inner arm dynein heavy chain, dynein a (monomeric)	Flagella	Axoneme	Cre05.g244250	40	Vocar.0026s0029	Somatic specific	0.192068	27.1449	7.14292
DHC8	Flagellar inner arm dynein heavy chain, dynein e (monomeric)	Flagella	Axoneme	Cre16.g685450	40	Vocar.0018s0113	Somatic specific	4.09097	28.6952	2.8103
DHC9	Flagellar inner arm dynein heavy chain, dynein c (monomeric)	Flagella	Axoneme	Cre02.g141606	40	Vocar.0027s0019	Somatic specific	0.106666	32.7801	8.26357
DHC11	Putative flagellar inner arm dynein heavy chain, novel minor type dynein (monomeric)	Flagella	Axoneme	Cre12.g555950	40	Vocar.0001s1061	Somatic specific	0.570945	9.73276	4.09142
DHC12	Dynein heavy chain 12	Flagella	Axoneme	Cre06.g297850	40	Vocar.0020s0100	Somatic specific	0.12259	10.4241	6.40994
IDA4	Flagellar inner arm dynein light chain p28	Flagella	Axoneme	Cre12.g494800	40	Vocar.0031s0023	Somatic specific	1.43139	524.535	8.51747
FAP146		Flagella	Axoneme	Cre03.g186300	40	Vocar.0015s0204	Somatic specific	0.189331	14.5273	6.26171
TPR5		Flagella	Axoneme	Cre08.g374650	40	Vocar.0036s0122	Somatic specific	0.102718	57.1238	9.11926
DHC13	Flagellar outer arm dynein heavy chain alpha	Flagella	Axoneme	Cre03.g145127	40	Vocar.0014s0194	Somatic specific	0.088185	54.2844	9.26579
ODA4	Flagellar outer arm dynein heavy chain beta	Flagella	Axoneme	Cre09.g403800	40	Vocar.0008s0338	Somatic specific	0.108405	42.6536	8.6201
DC1/ODA3	Outer dynein arm-docking complex subunit 1	Flagella	Axoneme	Cre17.g703850	40	Vocar.0004s0202	Somatic specific	2.40461	204.442	6.40974
DC2/ODA1	Flagellar outer dynein arm-docking complex protein 2	Flagella	Axoneme	Cre16.g666150	40	Vocar.0066s0015	Somatic specific	1.44597	89.1177	5.9456
DC3/ODA14	Outer dynein arm-docking complex subunit 3, DC3	Flagella	Axoneme	Cre14.g617550	40	Vocar.0024s0057	Somatic specific	0.248354	152.394	9.26119
DHC15/ODA2	Flagellar outer arm dynein heavy chain gamma	Flagella	Axoneme	Cre11.g476050	40	Vocar.0027s0068	Somatic specific	0.0973861	64.138	9.36325
IC1/ODA9	Flagellar outer dynein arm intermediate chain 1	Flagella	Axoneme	Cre12.g536550	40	Vocar.0043s0052	Somatic specific	6.62708	305.596	5.52711
IC2/ODA6	Flagellar outer dynein arm intermediate chain 2	Flagella	Axoneme	Cre12.g506000	40	Vocar.0016s0285	Somatic specific	0.105248	212.362	10.9785
LC1	Flagellar outer dynein arm light chain, LC1	Flagella	Axoneme	Cre02.g092850	40	Vocar.0001s1196	Somatic specific	0.34794	50.8399	7.19098
LC2	Flagellar outer dynein arm light chain 2, LC2	Flagella	Axoneme	Cre12.g527750	40	Vocar.0037s0060	Somatic specific	2.3077	214.785	6.54029
LC3	Flagellar outer dynein arm 16 kDa light chain, LC3	Flagella	Axoneme	Cre12.g528850	40	Vocar.0037s0033	Somatic specific	0.876253	235.479	8.07004
LC4	Flagellar outer dynein arm 18 kDa light chain LC4	Flagella	Axoneme	Cre01.g051250	40	Vocar.0001s0404	Somatic specific	0.784125	26.2241	5.06367
LC5	Flagellar outer arm dynein 14 kDa light chain LC5	Flagella	Axoneme	Cre17.g714250	40	Vocar.0026s0127	Somatic specific	0.669834	169.066	7.97956
LC6	Flagellar outer arm dynein light chain 6, LC6	Flagella	Axoneme	Cre03.g187200	40	Vocar.0011s0170	Somatic specific	0.256311	70.8306	8.11034
LC9/BUG1	Tctext homolog	Flagella	Axoneme	Cre10.g428850	40	Vocar.0005s0236	Somatic specific	8.1663	402.783	5.62417
LC10	Outer dynein light chain, LC10	Flagella	Axoneme	Cre12.g527800	40	Vocar.0037s0059	Somatic specific	0.254607	170.126	9.38412
ODA8	Outer arm dynein light chain, ODA8	Flagella	Axoneme	Cre01.g043650	40	Vocar.0001s0651	Somatic specific	0.46904	8.14509	4.11815
RSP1	Radial spoke protein 1	Flagella	Axoneme	Cre03.g201900	40	Vocar.0047s0016	Somatic specific	0.311037	111.205	8.48193
RSP2	Radial spoke protein 2	Flagella	Axoneme	Cre10.g427300	40	Vocar.0005s0309	Somatic specific	0.705531	59.0618	6.38737
RSP3	Radial spoke protein 3	Flagella	Axoneme	Cre06.g291700	40	Vocar.0024s0129	Somatic specific	1.37669	130.737	6.56932
RSP4	Radial spoke protein 4	Flagella	Axoneme	Cre05.g242500	40	Vocar.0073s0018	Somatic specific	2.01166	438.384	7.76766
RSP5	Radial spoke protein 5	Flagella	Axoneme	Cre12.g544000	40	Vocar.0007s0124	Somatic specific	0.13504	110.146	9.67182
RSP6	Radial spoke protein 6	Flagella	Axoneme	Cre05.g242550	40	Vocar.0073s0020	Somatic specific	0.736541	207.796	8.14019
RSP7	Radial spoke protein 7	Flagella	Axoneme	Cre07.g347050	40	Vocar.0005s0074	Somatic specific	0.122152	150.056	10.2626
RSP8	Radial spoke protein 8	Flagella	Axoneme	Cre02.g078600	40	Vocar.0003s0051	Somatic specific	0.0376752	60.1415	10.6405
RSP9	Radial spoke protein 9	Flagella	Axoneme	Cre07.g330200	40	Vocar.0031s0003	Somatic specific	4.30268	234.096	5.76572
RSP10	Radial spoke protein 10	Flagella	Axoneme	Cre01.g005450	40	Vocar.0024s0236	Somatic specific	3.11082	140.52	5.49734
RSP11	Radial spoke protein 11	Flagella	Axoneme	Cre10.g465250	40	Vocar.0029s0100	Somatic specific	0.782569	135.052	7.43109
RSP12	Radial spoke protein 12	Flagella	Axoneme	Cre02.g114700	40	Vocar.0017s0097	Somatic specific	1.77051	125.969	6.15276
RSP14	Radial spoke protein 14	Flagella	Axoneme	Cre14.g617500	40	Vocar.0024s0056	Somatic specific	0.654106	76.1324	6.86284
RSP16	Radial spoke protein 16	Flagella	Axoneme	Cre12.g511050	40	Vocar.0016s0197	Somatic specific	1.18629	134.533	6.82536
RSP17	Radial spoke protein 17	Flagella	Axoneme	Cre07.g340400	40	Vocar.0005s0012	Somatic specific	4.11461	84.0074	4.35169
CAM1/RSP20	Calmodulin, radial spoke protein (RSP20)	Flagella	Axoneme	Cre03.g178150	40	Vocar.0015s0353	Somatic specific	49.4112	277.898	2.49164
LC8/RSP22	Dynein arm light chain 8, LC8	Flagella	Axoneme	Cre03.g181150	40	Vocar.0015s0296	Somatic specific	107.231	1082.96	3.33618
RSP23	Radial spoke proteinm 23	Flagella	Axoneme	Cre16.g654300	40	Vocar.0041s0085	Somatic specific	0.114155	34.6097	8.24403
D1bLIC	Cytoplasmic dynein 2 light intermediate chain	Flagella	IFT	Cre09.g398882	40	Vocar.0032s0018	Somatic specific	0.816545	53.7789	6.04136
DHC1b/FLA24	Cytoplasmic dynein 1b heavy chain (not an inner arm dynein)	Flagella	IFT	Cre06.g250300	40	Vocar.0038s0044	Somatic specific	0.485298	19.1545	5.30267
FAP133/DIC5	Dynein intermediate chain 5	Flagella	IFT	Cre02.g110950	40	Vocar.0001s1610	Somatic specific	0.17928	17.283	6.591
LC8 (DLL1/FLA14/LC8/ROC106/RSP22)	Dynein arm light chain 8, LC8	Flagella	IFT	Cre03.g181150	40	Vocar.0015s0296	Somatic specific	107.231	1082.96	3.33618
FLA10/KHP1	Kinesin motor protein, kinesin-2 (KRP85/95) family	Flagella	IFT	Cre17.g730950	40	Vocar.0009s0040	Somatic specific	1.53623	86.0715	5.80807
FLA8	Kinesin motor protein, kinesin-2 (KRP85/95) family	Flagella	IFT	Cre12.g522550	40	Vocar.0006s0438	Somatic specific	1.58161	35.7747	4.49948
FLA3/KAP1	Kinesin-II-associated protein	Flagella	IFT	Cre10.g449250	40	Vocar.0070s0018	Somatic specific	2.95073	109.402	5.21243
IFT43	Intraflagellar transport protein 43	Flagella	IFT	Cre06.g251200	40	Vocar.0086s0003	Somatic biased	5.01691	25.8749	2.36668
IFT121	Intraflagellar transport protein 121	Flagella	IFT	Cre11.g475000	40	Vocar.0027s0106	Somatic specific	1.20928	66.0355	5.77102
IFT122	Intraflagellar transport protein 122	Flagella	IFT	Cre01.g065822	40	Vocar.0001s0466	Somatic specific	0.528995	71.8117	7.08482
IFT139	Intraflagellar transport protein 139	Flagella	IFT	Cre06.g268800	40	Vocar.0002s0151	Somatic specific	0.920153	21.7195	4.56098
IFT140	Intraflagellar transport protein 140	Flagella	IFT	Cre08.g362650	40	Vocar.0004s0184	Somatic specific	1.47399	71.5221	5.60059
IFT144	Intraflagellar transport protein 144	Flagella	IFT	Cre13.g572700	40	Vocar.0001s0188	Somatic specific	0.315328	70.82	7.81116
IFT20	Intraflagellar transport protein 20	Flagella	IFT	Cre02.g089950	40	Vocar.0001s1095	Somatic specific	0.719247	89.4091	6.95779
IFT22	Intraflagellar transport protein 22	Flagella	IFT	Cre01.g039200	40	Vocar.0001s0808	Somatic specific	2.90644	136.969	5.55845
IFT25	Intraflagellar transport protein 25	Flagella	IFT	Cre10.g450350	40	Vocar.0008s0425	Somatic biased	6.42168	23.6671	1.88186
IFT27	Intraflagellar transport protein 27	Flagella	IFT	Cre01.g047950	40	Vocar.0001s0561	Somatic specific	1.15621	52.3679	5.5012
IFT52	Intraflagellar transport protein 52	Flagella	IFT	Cre04.g219250	40	Vocar.0025s0090	Somatic specific	3.94794	171.605	5.44185
IFT57/IFT55	Intraflagellar transport protein 57	Flagella	IFT	Cre10.g467000	40	Vocar.0029s0088	Somatic specific	0.996013	69.7313	6.1295
IFT70	Intraflagellar transport protein 70	Flagella	IFT	Cre07.g342200	40	Vocar.0067s0035	Somatic specific	1.87684	88.4211	5.55801
IFT74/72	Intraflagellar transport protein 74/72	Flagella	IFT	Cre01.g027950	40	Vocar.0001s0895	Somatic specific	1.0004	97.6376	6.60878
IFT80	Intraflagellar transport protein 80	Flagella	IFT	Cre03.g204150	40	Vocar.0047s0029	Somatic specific	2.25955	142.652	5.98033
IFT81	Intraflagellar transport protein 81	Flagella	IFT	Cre17.g723600	40	Vocar.0024s0088	Somatic specific	0.889647	100.532	6.8202
IFT88	Intraflagellar transport protein 88	Flagella	IFT	Cre07.g335750	40	Vocar.0011s0115	Somatic specific	1.70154	98.4597	5.85462
IFT172	Intraflagellar transport protein 172	Flagella	IFT	Cre17.g703900	40	Vocar.0004s0203	Somatic specific	0.161488	86.539	9.06578
IFT54	Intraflagellar transport protein 54	Flagella	IFT	Cre11.g467739	40	Vocar.0030s0182	Somatic specific	2.09055	131.475	5.97476
IFT46	Intraflagellar transport protein 46	Flagella	IFT	Cre05.g241637	40	Vocar.0019s0210	Somatic specific	4.79117	173.283	5.17661
ARL6/BBS3	ARF-like GTPase	Flagella	BBS	Cre12.g486250	40	Vocar.0016s0153	Constitutive	321.516	481.341	0.582172
BBS1	Bardet-Biedl syndrome-associated protein 1	Flagella	BBS	Cre17.g741950	40	Vocar.0003s0317	Somatic specific	10.7627	65.4904	2.60524
BBS2	Bardet-Biedl syndrome-associated protein 2	Flagella	BBS	Cre06.g257250	40	Vocar.0002s0661	Somatic specific	0.875927	15.8116	4.17403
BBS3A		Flagella	BBS	Cre12.g506851	40	Vocar.0016s0307	Somatic specific	0.157797	7.04458	5.48038
BBS3B	Bardet-Biedl syndrome-associated protein 3	Flagella	BBS	Cre16.g664500	40	Vocar.0041s0017	Somatic specific	3.07483	21.493	2.80528
BBS4	Bardet-Biedl syndrome-associated protein 4	Flagella	BBS	Cre12.g548650	40	Vocar.0007s0218	Somatic specific	0.206485	31.5461	7.25528
BBS5	Bardet-Biedl syndrome-associated protein 5	Flagella	BBS	Cre06.g267550	40	Vocar.0002s0180	Constitutive	13.0014	10.7479	-0.274621
BBS7	Bardet-Biedl syndrome-associated protein 7	Flagella	BBS	Cre01.g043750	40	Vocar.0001s0649	Somatic specific	3.58083	47.0244	3.71504
BBS8	Bardet-Biedl syndrome-associated protein 8	Flagella	BBS	Cre16.g666500	40	Vocar.0066s0006	Somatic specific	1.45254	58.7035	5.33679
BBS9	Bardet-Biedl syndrome-associated protein 9	Flagella	BBS	Cre04.g219700	40	Vocar.0025s0100	Somatic specific	2.55269	18.4712	2.85519
MKS1		Transition zone		Cre12.g495350	41	Vocar.0031s0027	Constitutive	0.103359	0.0774337	-0.416628
TMEM216		Transition zone		Cre08.g379750	41	Vocar.0042s0022	Constitutive	0.564342	0.54312	-0.0552974
TMEM67		Transition zone		Cre13.g584901	41	Vocar.0001s0050	Low confidence	0.287366	0.748919	1.38192
CEP290		Transition zone		Cre03.g167550	41	Vocar.0040s0104	Constitutive	0.131198	0.104769	-0.324534
RPGRIPL1		Transition zone		Cre14.g632050	41	Vocar.0022s0202	Constitutive	0.274395	0.177563	-0.627919
CC2D2A		Transition zone		Cre16.g660750	41	Vocar.0004s0137	Constitutive	0.0480766	0.0881999	0.875441
B9D1		Transition zone		Cre16.g674627	41	Vocar.0018s0214	Somatic specific	0.39334	3.0821	2.97007
B9D2		Transition zone		Cre03.g196050	41	Vocar.0035s0113	Gonidial specific	2.11038	0.108315	-4.2842
AHI1		Transition zone		Cre16.g692902	41	Vocar.0012s0258	Constitutive	0.095138	0.098437	0.0491783
TMEM17		Transition zone		Cre10.g435600	41	Vocar.0024s0023	Low expression	0.0250215	0.00409306	-2.61192
TMEM231		Transition zone		Cre10.g441250	41	Vocar.0001s1268	Low confidence	0.282467	0.0561849	-2.32983
NPHP4		Transition zone		Cre12.g531400	41	Vocar.0028s0072	Low confidence	1.1371	2.70692	1.25129
BLD10	Coiled-coil protein	Basal body	Cored	Cre10.g418250	40	Vocar.0016s0003	Low confidence	0.175023	0.0138509	-3.65949
BLD2/TUE1	epsilon tubulin	Basal body	Cored	Cre03.g172650	40	Vocar.0015s0161	Gonidial specific	2.15459	0.445189	-2.27493
FA2	Flagellar Autonomy Protein, NIMA family kinase	Basal body	Cored	Cre07.g351150	40	Vocar.0011s0057	Somatic biased	3.19965	17.1749	2.42432
SAS6	Basal body cartwheel protein	Basal body	Cored	Cre12.g516950	40	Vocar.0006s0339	Gonidial specific	0.595598	0.0531714	-3.48562
SFA1	SF-assemblin	Basal body	Cored	Cre07.g332950	40	Vocar.0009s0093	Constitutive	1.29486	0.787318	-0.717781
TUG1	gamma tubulin	Basal body	Cored	Cre06.g299300	40	Vocar.0001s0264	Low confidence	9.73703	3.80699	-1.35483
UNI2	Coiled-coil protein	Basal body	Cored	Cre09.g394695	40	Vocar.0030s0154	Constitutive	0.18894	0.245603	0.378395
UNI3/TUD1	delta tubulin	Basal body	Cored	Cre03.g187350	40	Vocar.0011s0165	Gonidial specific	1.27732	0.172643	-2.88726
VFL1	Variable flagella protein 1	Basal body	Cored	Cre08.g372900	40	Vocar.0065s0013	Gonidial biased	1.42588	0.335289	-2.08837
VFL3	Protein required for templated centriole assembly	Basal body	Cored	Cre06.g279900	40	Vocar.0002s0080	Somatic specific	0.436935	3.49755	3.00086
FA1	Flagellar Autonomy Protein	Basal body	Cored	Cre06.g257600	40	Vocar.0002s0679	Constitutive	1.98318	2.70565	0.448159
CRC70	related to Cep70	Basal body	Cored	Cre17.g704950	40	Vocar.0004s0221	Low confidence	0.145778	0.01476	-3.304
VFL2/CEN1	Centrin	Basal body	Cored	Cre11.g468450	40	Vocar.0012s0203	Somatic specific	9.32932	60.6902	2.70162
			Cored			Vocar.0050s0015	Somatic specific	0.490887	6.37351	3.69862
UNI1		Basal body	Cored	Cre17.g705650	40	Vocar.0004s0236	Constitutive	1.23355	1.30385	0.0799518
STP2	LamA motif	Basal body	Cored	Cre03.g182750	40	Vocar.0015s0268	Low confidence	1.26757	3.11579	1.29753
FAP134	Centriolin	Basal body	Cored	Cre12.g531500	42	Vocar.0028s0074	Somatic specific	0.373766	39.2188	6.71327
SSA17	Homolog of CEP164. Found in human centrosome proteome. Essential for primary cilia formation; not essential for centriole duplication in human cells	Basal body	Cored	Cre10.g444450	42	Vocar.0026s0085	Somatic specific	0.9249	6.09116	2.71935
CEP76	Homolog of CEP76. Found in human centrosome proteome. Depletion of CEP76 results in accumulation of centriolar intermediates.	Basal body	Cored	Cre13.g588250	42	Vocar.0020s0014	Constitutive	1.41395	0.819522	-0.786876
DIP13	Deflagellation inducible protein. Depletion in Chlamydomonas results in growth reduction, multi-nucleated, multi-flagellated cells	Basal body	Cored	Cre17.g724550	42	Vocar.0024s0043	Somatic specific	18.7725	135.124	2.84759
NPHP1	Mutated in Nephronopthisis/Senoir-Loken Syndrome	Basal body	Cored	Cre08.g385250	42	Vocar.0073s0036	Low expression	0.0342019	0.0721395	1.07671
			Cored			Vocar.0008s0075	No expression	0.00433388	0.00424351	-0.0304006
NPHP3	Mutated in Nephronopthisis/Senoir-Loken Syndrome	Basal body	Cored	Cre12.g495250	42	Vocar.0031s0051	Somatic specific	0.352674	6.65481	4.23799
NPHP5	Mutated in Nephronopthisis/Senoir-Loken Syndrome; interacts with RPGR	Basal body	Cored	Cre06.g284300	42	Vocar.0013s0057	Low confidence	0.426015	0.965991	1.1811
POC1	Depletion in Chlamydomonas impairs centriole duplication and overexpression results in elongated centrioles	Basal body	Cored	Cre02.g115250	42	Vocar.0009s0060	Gonidial specific	0.635551	0.0231181	-4.78091
POC5	Centrin-interacting protein; depletion results in growth defect	Basal body	Cored	Cre03.g163000	42	Vocar.0005s0174	Low confidence	0.39246	0.106804	-1.87758
WDR16	Identified in T. brucei flagella proteome	Basal body	Cored	Cre17.g728650	42	Vocar.0004s0391	Somatic specific	0.118426	5.40174	5.51136
ASQ2	Critical for linkage between mother and daughter centrioles	Basal body	Cored	Cre09.g394880	43	Vocar.0009s0148	Low confidence	5.63796	1.79596	-1.65042
TEK1	Tektin	Basal body	BUG	Cre16.g655750	44	Vocar.0039s0062	Somatic specific	1.10916	208.341	7.55334
DIP13		Basal body	BUG	Cre17.g724550	44	Vocar.0024s0043	Somatic specific	18.7725	135.124	2.84759
Rib43a	Rib43a	Basal body	BUG	Cre03.g178500	44	Vocar.0015s0345	Somatic specific	2.39717	475.015	7.6305
Rib72	Rib72	Basal body	BUG	Cre02.g091700	44	Vocar.0001s1159	Somatic specific	1.19842	460.081	8.58461
CCT3	CCT3	Basal body	BUG	Cre10.g443250	44	Vocar.0026s0092	Constitutive	40.9713	28.7391	-0.511601
BUG1	BUG1	Basal body	BUG	Cre10.g432850	44	Vocar.0019s0112	Somatic specific	3.5542	81.0336	4.51092
BUG2	BUG2	Basal body	BUG	Cre06.g261900	44	Vocar.0002s0489	Somatic specific	0.376015	192.391	8.99903
BUG3	BUG3	Basal body	BUG	Cre13.g564400	44	Vocar.0028s0056	Somatic specific	0.672347	119.319	7.4714
BUG4	BUG4	Basal body	BUG	Cre09.g390949	44	Vocar.0056s0010	Somatic specific	17.0296	104.977	2.62396
BUG5	BUG5/NDPK	Basal body	BUG	Cre12.g558700	44	Vocar.0001s1138	Somatic specific	3.50955	218.613	5.96095
BUG6	BUG6	Basal body	BUG	Cre06.g284300	44	Vocar.0013s0057	Low confidence	0.426015	0.965991	1.1811
BUG7	DNJ1	Basal body	BUG	Cre17.g701500	44	Vocar.0004s0214	Constitutive	85.9933	96.7544	0.170103
BUG8	BUG8	Basal body	BUG	Cre03.g199500	44	Vocar.0011s0349	Somatic specific	0.118862	38.485	8.33886
BUG9	BUG9	Basal body	BUG	Cre02.g095149	44	Vocar.0027s0128	Somatic specific	1.18399	103.762	6.45348
BUG10	BUG10	Basal body	BUG	Cre10.g466650	44	Vocar.0029s0081	Somatic specific	0.525968	548.678	10.0268
BUG11	OFD1	Basal body	BUG	Cre17.g703600	44	Vocar.0004s0175	Somatic specific	0.478359	2.90174	2.60076
BUG12	BUG12	Basal body	BUG	Cre13.g573500	44	Vocar.0001s0359	Somatic specific	3.0952	181.424	5.87319
BUG13	BUG13	Basal body	BUG	Cre10.g424250	44	Vocar.0005s0328	Somatic specific	0.650652	228.531	8.45629
BUG14	BUG14	Basal body	BUG	Cre12.g489750	44	Vocar.0016s0100	Somatic specific	2.51114	351.261	7.12805
BUG15	BUG15	Basal body	BUG	Cre18.g749947	44	Vocar.0008s0314	Somatic specific	0.726983	96.9411	7.05904
BUG16	BUG16	Basal body	BUG	Cre12.g536100	44	Vocar.0043s0073	Somatic specific	0.265792	180.815	9.41
BUG17	BUG17	Basal body	BUG	Cre01.g015850	44	Vocar.0007s0423	Somatic specific	1.21532	126.222	6.69849
BUG18	BUG18	Basal body	BUG	Cre01.g048250	44	Vocar.0001s0563	Constitutive	0.4373	0.482057	0.140581
BUG19	BUG19	Basal body	BUG	Cre01.g012800	44	Vocar.0006s0030	Somatic specific	1.04927	142.901	7.08949
BUG20	BUG20	Basal body	BUG	Cre16.g654150	44	Vocar.0041s0089	Somatic specific	1.61001	17.6857	3.45744
BUG21	PACRG	Basal body	BUG	Cre02.g113400	44	Vocar.0001s1595	Somatic specific	3.94689	411.779	6.70501
BUG22	BUG22	Basal body	BUG	Cre07.g351650	44	Vocar.0011s0048	Somatic specific	4.79941	289.15	5.91282
BUG23	BUG23	Basal body	BUG	Cre10.g461350	44	Vocar.0029s0015	Somatic specific	0.138946	4.94442	5.15321
BUG24	BUG24	Basal body	BUG	Cre12.g521100	44	Vocar.0037s0107	Low confidence	1.27683	4.62868	1.85804
BUG26	BUG26/ASA8	Basal body	BUG	Cre09.g402300	44	Vocar.0008s0379	Low confidence	888.166	390.464	-1.18564
BUG27	BUG27	Basal body	BUG	Cre06.g273450	44	Vocar.0002s0350	Constitutive	2.67892	2.54924	-0.071584
BUG28	RPGR1	Basal body	BUG	Cre14.g632050	44	Vocar.0022s0202	Constitutive	0.274395	0.177563	-0.627919
BUG31	BUG31/NESG1	Basal body	BUG	Cre02.g092700	44	Vocar.0001s1194	Somatic specific	0.677616	104.635	7.27068
BUG32	BUG32/Mns1	Basal body	BUG	Cre17.g737100	44	Vocar.0017s0171	Somatic specific	1.25118	58.3477	5.54331
POC1	POC1/WDR51A	Basal body	POC	Cre02.g115250	44	Vocar.0009s0060	Gonidial specific	0.635551	0.0231181	-4.78091
POC2	POC2	Basal body	POC	Cre10.g436000	44	Vocar.0057s0038	Low confidence	0.103714	0.285477	1.46077
POC3	CEP290/NPHP6	Basal body	POC	Cre03.g167550	44	Vocar.0040s0104	Constitutive	0.131198	0.104769	-0.324534
POC4	POC4/SFI1-like	Basal body	POC	Cre03.g170550	44	Vocar.0040s0044	Gonidial specific	0.273489	0.00294363	-6.53774
POC5	POC5	Basal body	POC	Cre03.g163000	44	Vocar.0005s0174	Low confidence	0.39246	0.106804	-1.87758
POC6	POC6	Basal body	POC	Cre06.g283550	44	Vocar.0002s0032	Low confidence	1.82758	5.40468	1.56428
POC7	UNC119	Basal body	POC	Cre07.g356400	44	Vocar.0051s0011	Constitutive	52.4038	102.446	0.967118
POC8	POC8/14-3-3	Basal body	POC	Cre06.g257500	44	Vocar.0002s0678	Constitutive	323.787	644.337	0.992768
POC9	Rib72-like	Basal body	POC	Cre14.g611250	44	Vocar.0050s0057	Gonidial specific	2.20244	0.0626894	-5.13474
POC10	NPH4	Basal body	POC	Cre12.g531400	44	Vocar.0028s0072	Low confidence	1.1371	2.70692	1.25129
POC11	POC11	Basal body	POC	Cre03.g195450	44	Vocar.0033s0121	Gonidial specific	1.08662	0.0554448	-4.29266
POC12	POC12/MKS1	Basal body	POC	Cre12.g495350	44	Vocar.0031s0027	Constitutive	0.103359	0.0774337	-0.416628
POC13	FAP186	Basal body	POC	Cre03.g156250	44	Vocar.0019s0011	Constitutive	25.6773	15.2283	-0.753738
POC14	POC14/14-3-3	Basal body	POC	Cre12.g559250	44	Vocar.0001s1177	Constitutive	278.672	436.776	0.648328
POC15	EF-hand protein	Basal body	POC	Cre13.g607650	44	Vocar.0014s0277	Somatic specific	0.0243404	1.55266	5.99525
POC16	POC16	Basal body	POC	Cre14.g613400	44	Vocar.0059s0033	Constitutive	0.43944	0.537609	0.290892
POC17	POC17	Basal body	POC	Cre02.g088000	44	Vocar.0004s0447	Gonidial specific	86.5909	8.36183	-3.37232
POC19	POC19	Basal body	POC	Cre12.g492850	44	Vocar.0016s0103	Constitutive	0.473384	0.491543	0.0543058
POC20	POC20/UBA1	Basal body	POC	Cre09.g386400	44	Vocar.0008s0298	Constitutive	41.3736	64.8515	0.648431
POC21	POC21/AGG3	Basal body	POC	Cre10.g456100	44	Vocar.0028s0169	Constitutive	161.637	165.776	0.0364716
