# Supplementary material for: Cell-Type Transcriptomes of the Multicellular Green Alga Volvox carteri Yield Insights into the Evolutionary Origins of Germ and Somatic Differentiation Programs
Source: G3 (Bethesda). 2017 Dec 5;8(2):531–50. doi: 10.1534/g3.117.300253 (PMC5919742; doi:10.1534/g3.117.300253)
Supplement: Supplementary file 7 [file 531DatasetS5.xlsx]

## Sheet: CorePhotosynthesisGenes
Dataset S5. Expression of photosynthesis genes (core photosynthesis genes).
a Vocar########m.g (v2.0); Vocar.####s#### (v2.1)
b Average RPKM (reads per kilobase of exon model per million mapped reads) across replicates
c log2(SomaticRPKM/GonidiaRPKM)
d gene model is incomplete or is a pseudogene. Excluded from the LHC phylogenetic tree (Supplemental figure 6). Included in the gene expression analysis of the clade 1 genes.
e expression values of manually curated gene models
f gene model is incomplete or is a pseudogene. Excluded from the LHC phylogenetic tree (Supplemental figure 6)
g scaffold_7:2047278..2048982
h ortholog of C. reinhardtii version 2 gene model
i <50% query coverage with C. reinhardtii gene model
CreGeneName	Protein	CreLocusID (v5.5)	Complex	Reference	Supplemental reference	VcaLocusIDa	Cell-type expression pattern	GonidiaRPKMb	SomaticRPKMb	Log2 Expression Ratioc
LHCBM1	LHCII type IV	Cre01.g066917	LHCII	Zones et al., 2015	40	Vocar.0001s0479	Constitutive	8916.41	6334.71	-0.493185
LHCBM5	LHCII type II	Cre03.g156900	LHCII	Zones et al., 2015	40	Vocar.0014s0016	Low confidence	4730.37	1813.67	-1.38304
Major LHCII Clade 1	LHCII type I	Cre04.g232104 (LHCBM3); Cre06.g283950 (LHCBM4); Cre06.g285250 (LHCBM6); Cre06.g284250 (LHCBM8); Cre06.g284200 (LHCBM9)	LHCII	Zones et al., 2015; Current study	40; Current study	Vocar.0002s0046 (LHCBM3.1); Vocar.0002s0051 (LHCBM3.2); Vocar.0002s0043 (LHCBM3.3); Vocar.0002s0047 (LHCBM3.4); Vocar.0002s0041 (LHCBM3.5); Vocar.0002s0042 (LHCBM3.6); Vocar.0709s0001 (LHCBM3.7); Vocar.0002s0050 (LHCBM3.8); Vocar.0002s0044 (LHCBM3.9); Vocar.0002s0048 (LHCBM3.10); Vocar.0002s0055 (LHCBM3.11); Vocar.0002s0054 (LHCBM3.12); Vocar.0006s0236 (LHCBM3.13); Vocar.0002s0052 (LHCBM3.14); Vo…	Gonidial specifice	24534e	2997e	-3.03e
Major LHCII Clade 4	LHCII type III	Cre12.g548400 (LHCBM2); Cre12.g548950 (LHCBM7)	LHCII	Zones et al., 2015; Current study	40; Current study	Vocar.0012s0221 (LHCBM2.1); Vocar.0007s0216 (LHCBM2.2); Vocar.0007s0215 (LHCBM2.3); Vocar.0012s0144 (LHCBM2.4); Vocar.0012s0172 (LHCBM2.5); Vocar.0012s0145 (LHCBM2.6); Vocar.0030s0156 (LHCBM2.7)	Low confidencee	17083e	7304e	-1.23e
LHCB7		Cre02.g110750	LHCII	Current study	Current study	Vocar.0001s1616	Gonidial specific	14.9052	3.1294	-2.25186
LHCB4		Cre17.g720250	LHCII	Elrad and Grossman, 2004	45	Vocar.0021s0124	Low confidence	7355.64	3542.52	-1.05408
LHCB5		Cre16.g673650	LHCII	Elrad and Grossman, 2004	45	Vocar.0018s0037	Constitutive	8181.4	4491.61	-0.865117
Pseudogene/incomplete gene model			LHCII			Vocar.0004s0477f
Pseudogene/incomplete gene model			LHCII			Vocar20014347m.gf
PSBY	Ycf32-related polyprotein of photosystem II	Cre10.g452100	PSII	Zones et al., 2015	40	Vocar.0028s0156	Low confidence	1254.83	538	-1.22181
PSBX	X protein, 4.1 kDa photosystem II subunit	Cre02.g082750	PSII	Zones et al., 2015	40	Vocar.0004s0497	Low confidence	12623	5434.82	-1.21575
PSBPQ	OEE3	Cre08.g372450	PSII	Zones et al., 2015	40	Vocar.0065s0007	Low confidence	8868.11	3859.04	-1.20039
PSBP1	OEE2	Cre12.g550850	PSII	Zones et al., 2015	40	Manually curated gene modelg	Low confidencee	8048e	3846e	-1.07e
PSBW	W protein	N/A in v5 genome	PSII	Zones et al., 2015	40	Vocar.0027s0094h	Low confidence	6361.74	3424.19	-0.893658
PSBR	10 kDa photosystem II polypeptide	Cre06.g261000	PSII	Zones et al., 2015	40	Vocar.0002s0459i	Constitutive	5132.07	2927.24	-0.810001
PSBPO	OEE1	Cre09.g396213	PSII	Zones et al., 2015	40	Vocar.0009s0198	Constitutive	6320.79	3661.38	-0.787716
PETN	PetN subunit	Cre16.g650100	b6f	Zones et al., 2015	40	Vocar.0032s0139	Constitutive	5745.77	3253.62	-0.820457
PETC	Rieske iron-sulfur protein	Cre11.g467689	b6f	Zones et al., 2015	40	Vocar.0009s0349	Constitutive	3282.73	2172.08	-0.59582
PETM	PetM subunit	Cre12.g546150	b6f	Zones et al., 2015	40	Vocar.0007s0157	Constitutive	4657.39	3289.33	-0.50173
LHCA1	p22/p22.1	Cre06.g283050	LHCI	Zones et al., 2015	40	Vocar.0002s0071	Low confidence	10332.6	4398.53	-1.2321
LHCA2	p19	Cre12.g508750	LHCI	Zones et al., 2015	40	Vocar.0016s0243	Low confidence	8171.16	4093.94	-0.997051
LHCA3	p14.1	Cre11.g467573	LHCI	Zones et al., 2015	40	Vocar.0009s0370 (LHCA3.1)	Low confidence	2671.96	1418.27	-0.913772
						Vocar.0015s0072 (LHCA3.2)	Gonidial biased	57.6739	19.0161	-1.60069
LHCA4	p14	Cre10.g452050	LHCI	Zones et al., 2015	40	Vocar.0028s0157	Low confidence	5454.83	2905.14	-0.908929
LHCA5	p15.1	Cre10.g425900	LHCI	Zones et al., 2015	40	Vocar.0005s0361	Low confidence	5661.66	2316.42	-1.28933
LHCA6	p18.1	Cre06.g278213	LHCI	Zones et al., 2015	40	Vocar.0002s0281	Low confidence	4480.45	2206.58	-1.02183
LHCA7	p15	Cre16.g687900	LHCI	Zones et al., 2015	40	Vocar.0023s0180	Low confidence	5351.46	2678.44	-0.998539
LHCA8	p18	Cre06.g272650	LHCI	Zones et al., 2015	40	Vocar.0002s0333	Low confidence	7222	3476.83	-1.05462
LHCA9	p22.2	Cre07.g344950	LHCI	Zones et al., 2015	40	Vocar.0011s0017	Constitutive	6151.48	3842.31	-0.678959
PSAN	PsaN	Cre02.g082500	PSI	Zones et al., 2015	40	Vocar.0004s0500	Low confidence	4086.28	1678.21	-1.28386
PSAI	PsaI	Cre03.g165100	PSI	Zones et al., 2015	40	Vocar.0005s0152	Low confidence	7775.2	3386.81	-1.19895
PSAG	PsaG	Cre12.g560950	PSI	Zones et al., 2015	40	Vocar.0001s1032	Low confidence	6903.65	3208.2	-1.1056
PSAK	PsaK	Cre17.g724300	PSI	Zones et al., 2015	40	Vocar.0024s0047	Low confidence	3660.76	1733.77	-1.07823
PSAH	PsaH	Cre07.g330250	PSI	Zones et al., 2015	40	Vocar.0031s0002	Low confidence	9543.78	5113.2	-0.900334
PSAL	PsaL	Cre12.g486300	PSI	Zones et al., 2015	40	Vocar.0016s0158	Constitutive	9116.06	5695.4	-0.678613
PSAE	PsaE	Cre10.g420350	PSI	Zones et al., 2015	40	Vocar.0016s0057	Constitutive	3608.04	2264.56	-0.671983
PSAO	PsaO	Cre07.g334550	PSI	Zones et al., 2015	40	Vocar.0013s0247	Constitutive	4848.43	3123.76	-0.634235
PSAD	PsaD	Cre05.g238332	PSI	Zones et al., 2015	40	Vocar.0017s0129	Constitutive	4579.23	3229.44	-0.503821
PSAF	PsaF	Cre09.g412100	PSI	Zones et al., 2015	40	Vocar.0006s0098	Constitutive	4939.9	3863.71	-0.354495
ATPC		Cre06.g259900	ATP synthase	Zones et al., 2015	40	Vocar.0002s0456	Constitutive	4564.02	2555.77	-0.836546
ATPD		Cre11.g467569	ATP synthase	Zones et al., 2015	40	Vocar.0009s0371	Constitutive	3678.74	2132.22	-0.786853
ATPG		Cre11.g481450	ATP synthase	Zones et al., 2015	40	Vocar.0048s0019	Constitutive	2431.32	1502.14	-0.694722

## Sheet: AssemblyFactors
Dataset S5. Expression of photosynthesis genes (assembly factors).
a Vocar########m.g (v2.0); Vocar.####s#### (v2.1)
b Average RPKM (reads per kilobase of exon model per million mapped reads) across replicates
c log2(SomaticRPKM/GonidiaRPKM)
Gene name	General function	Specific function	CreLocusID (v5.5)	Supplemental reference	VcaLocusIDa	Cell-type expression pattern	GonidiaRPKMb	SomaticRPKMb	Log2 Expression Ratioc
Pitt	PSII assembly	Stabilization and localization of POR	Cre12.g554103	46	Vocar.0007s0029	Gonidial specific	12.2407	0.405985	-4.91412
Psb27/LPA19	PSII assembly	Assembly of CP43 and lumenal side of PSII; PSII repair	Cre02.g073850	46	Vocar.0056s0023	Gonidial specific	37.6333	3.03204	-3.63365
LPA1/REP27	PSII assembly	Integration of D1	Cre10.g430150	46	Vocar.0005s0262	Gonidial specific	21.9182	3.96737	-2.46588
Psb29/Thf1	PSII assembly	PSII repair; assembly of PSII supercomplexes	Cre13.g562850	46	Vocar.0028s0018	Gonidial specific	18.3353	3.32962	-2.46119
Alb3/Alb3.1	PSII assembly	Integration, folding, and/or assemblyof pD1; integration of LHCII	Cre06.g251900	46	Vocar.0038s0039	Gonidial specific	66.156	14.0691	-2.23334
PAM68/Sll0933	PSII assembly	Conversion of RC to PSII	Cre07.g329000	46	Vocar.0017s0026	Gonidial specific	59.4423	12.7298	-2.22328
Slr1768	PSII assembly	PSII repair	Cre12.g519350	46	Vocar.0006s0255	Gonidial biased	96.7018	23.3802	-2.04826
Alb3.2/Slr1471	PSII assembly	Integration, folding, and/or assemblyof pD1; integration of LHCII	Cre17.g729800	46	Vocar.0004s0298	Gonidial biased	82.1498	21.0709	-1.963
HCF136/YCF48	PSII assembly	Stabilization of D1; assembly of RC	Cre06.g273700	46	Vocar.0002s0344	Gonidial biased	271.239	79.465	-1.77117
FKBP20-2	PSII assembly	Assembly of PSII supercomplexes	Cre13.g577850	46	Vocar.0001s0168	Gonidial biased	74.2678	22.0959	-1.74896
TLP18.3/Psb32	PSII assembly	PSII repair; turnover of damaged D1; assembly of PSII	Cre03.g182150	46	Vocar.0015s0285	Gonidial biased	242.579	85.1563	-1.51027
LTO1	PSII assembly	Disulfide bond formation in PsbO	Cre12.g493150	46	Vocar.0031s0029	Low confidence	5.27557	1.91088	-1.46509
Psb27/LPA19	PSII assembly	Assembly of CP43 and lumenal side of PSII; PSII repair	Cre05.g243800	46	Vocar.0055s0028	Low confidence	590.219	227.336	-1.37642
Deg1	PSII assembly	Assembly of PSII and PSII supercomplexes	Cre12.g498500	46	Vocar20014026m.g	Low confidence	10.4061	4.22793	-1.29941
CYP38	PSII assembly	Assembly of PSII	Cre03.g189800	46	Vocar.0035s0034	Low confidence	260.354	106.175	-1.29403
CtpA	PSII assembly	C-terminal processing of pD1	Cre10.g420550	46	Vocar.0016s0059	Low confidence	25.6331	10.7118	-1.2588
Psb28	PSII assembly	Biogenesis of chlorophyll-binding proteins	Cre10.g440450	46	Vocar.0001s1283	Low confidence	312.472	155.752	-1.00447
LPA3	PSII assembly	Integration of CP43	Cre03.g184550	46	Vocar.0015s0236	Constitutive	88.5789	64.5449	-0.456661
CCB4	b6f assembly	Haem ci insertion into apocytochrome b6	Cre08.g382300	47	Vocar.0042s0052	Gonidial specific	9.39907	0.442229	-4.40965
CCB3	b6f assembly	Haem ci insertion into apocytochrome b6	Cre01.g052400	47	Vocar.0001s0406	Gonidial specific	45.306	4.8779	-3.21537
CCB1	b6f assembly	Haem ci insertion into apocytochrome b6	Cre16.g662150	47	Vocar.0041s0029	Gonidial specific	55.7846	7.55789	-2.88381
CCDA	b6f assembly	Haem insertion into apocytochrome f: thiol-disulphide transporter	Cre07.g357800	47	Vocar.0051s0044	Gonidial specific	6.38842	1.05809	-2.59399
TCA1	b6f assembly	petA translation initiation	Cre09.g415500	47	Vocar.0011s0287	Gonidial biased	2.56623	0.638726	-2.00638
CCS5	b6f assembly	Haem insertion into apocytochrome f: thiol-disulphide transporter across thylakoid membrane	Cre17.g702150	47	Vocar.0004s0216	Low confidence	132.188	65.025	-1.02352
CCB2	b6f assembly	Haem ci insertion into apocytochrome b6	Cre12.g537850	47	Vocar.0034s0004	Low confidence	15.5863	8.25717	-0.916558
CCS1	b6f assembly	Haem insertion into apocytochrome f: haem transfer across thylakoid membrane	Cre13.g575000	47	Vocar.0001s0213	Constitutive	4.75521	4.06499	-0.226258
Q	b6f assembly	Assembly of PetD	Cre01.g000850	47	Vocar.0013s0082	Constitutive	32.5023	30.801	-0.0775645
MCA1	b6f assembly	petA transcript accumulation and translation initiation	Cre08.g358250	47	Vocar.0020s0117	Constitutive	12.7183	12.7735	0.00624507
PPD1	PSI assembly	Early steps of PSI assembly by integrating with specific domains of PsaA/B	Cre08.g362900	48	Vocar.0030s0036	Gonidial specific	28.66	1.84621	-3.9564
Psa2	PSI assembly	Early and/or later steps of PSI assembly	Cre11.g475850	48	Vocar.0027s0086	Gonidial specific	106.926	9.95186	-3.4255
Hcf101	PSI assembly	Scaffold for iron-sulfur cluster assembly	Cre01.g045902	48	Vocar.0001s0627	Gonidial specific	49.6401	5.38388	-3.20479
Ycf3	PSI assembly	Later steps of PSI assembly and/or stromal ridge formation	Cre12.g552851	48	Vocar.0007s0325	Gonidial specific	1.41846	0.214536	-2.72503
Ycf37/Pyg7	PSI assembly	Formation of PSI trimers, later steps of PSI assembly	Cre12.g524300	48	Vocar.0037s0004	Gonidial specific	72.617	11.5193	-2.65626
Y3IP1	PSI assembly	PSI assembly by interacting with Ycf3	Cre06.g280650	48	Vocar.0002s0069	Gonidial specific	126.177	24.7367	-2.35072
Alb3	PSI assembly	Integration, folding, and/or assembly of PsaA/B, pD1 and LHC	Cre06.g251900	48	Vocar.0038s0039	Gonidial specific	66.156	14.0691	-2.23334
CnfU	PSI assembly	Scaffolds for iron-sulfur cluster assembly and delivery	Cre18.g748447	48	Vocar.0008s0312	Gonidial biased	34.6217	8.66505	-1.9984
Ycf4	PSI assembly	Scaffold for PSI assembly and/or stromal ridge formation		48	Vocar.0624s0001	Gonidial biased	52.7687	14.0091	-1.91332
VIPP1	PSI assembly	PSI assembly, thylakoid biogenesis, chloroplast envelope maintenance	Cre13.g583550	48	Vocar.0001s0066	Gonidial biased	299.188	87.9874	-1.76568
RubA	PSI assembly	Integration of Fx in PSI assembly, PSII accumulation	Cre07.g315150	48	Vocar.0003s0094 (RubA)	No expression	0.0066464	0.00650781	-0.0304006
					Vocar.0072s0015 (RubA.2)	No expression	0.00665154	0.00651284	-0.0304006
TDA1	ATPase assembly	Octotrico peptide repeat protein, functions in translation initiation of atpA	Cre08.g358350	47	Vocar20002206m.g	Constitutive	4.08406	3.4509	-0.243032

## Sheet: ChlorophyllBiosynthesis
Dataset S5. Expression of photosynthesis genes (chlorophyll biosynthesis).
a Vocar########m.g (v2.0); Vocar.####s#### (v2.1)
b Average RPKM (reads per kilobase of exon model per million mapped reads) across replicates
c log2(SomaticRPKM/GonidiaRPKM)
CreGeneName	Protein	CreLocusID (v5.5)	Pathway	Supplemental reference	VcaLocusIDa	Cell-type expression pattern	GonidiaRPKMb	SomaticRPKMb	Log2 Expression Ratioc
GTS1	glutamyl/glutaminyl-tRNA synthetase	Cre11.g467547	Tetrapyrrole biosynthesis	40	Vocar.0014s0250	Gonidial specific	12.7069	0.607621	-4.3863
GSA1	glutamate-1-semialdehyde aminotransferase	Cre03.g158000	Tetrapyrrole biosynthesis	40	Vocar.0019s0198	Gonidial specific	261.63	21.7394	-3.58915
PBGD1	porphobilinogen deaminase	Cre16.g663900	Tetrapyrrole biosynthesis	40	Vocar.0041s0034	Gonidial specific	196.236	34.6001	-2.50374
UROD3	uroporphyrinogen decarboxylase	Cre02.g073700	Tetrapyrrole biosynthesis	40	Vocar.0056s0027	Gonidial specific	81.7185	15.1836	-2.42815
GTR	glutamyl-tRNA reductase	Cre07.g342150	Tetrapyrrole biosynthesis	40	Vocar.0067s0036	Gonidial specific	164.67	35.3774	-2.21868
ALAD	d-aminolevulinic acid dehydratase	Cre02.g091050	Tetrapyrrole biosynthesis	40	Vocar.0001s1205	Gonidial biased	396.975	88.1118	-2.17164
UROD1	uroporphyrinogen-III decarboxylase	Cre11.g467700	Tetrapyrrole biosynthesis	40	Vocar.0012s0224	Gonidial biased	345.086	88.1398	-1.96909
CPX2	coproporphyrinogen III oxidase	Cre02.g092600	Tetrapyrrole biosynthesis	40	Vocar.0001s1192	Gonidial biased	6.82088	1.79802	-1.92355
PBGD2	porphobilinogen deaminase	Cre02.g113850	Tetrapyrrole biosynthesis	40	Vocar.0009s0001	Low confidence	1.76358	0.516902	-1.77055
PPX1	protoporphyrinogen oxidase	Cre09.g396300	Tetrapyrrole biosynthesis	40	Vocar.0008s0226	Gonidial biased	112.177	35.0076	-1.68003
UROS	uroporphyrinogen-III synthase	Cre09.g409100	Tetrapyrrole biosynthesis	40	Vocar.0036s0010	Low confidence	46.1435	17.3705	-1.40949
CPX1	coproporphyrinogen III oxidase	Cre02.g085450	Tetrapyrrole biosynthesis	40	Vocar.0028s0183	Low confidence	167.617	75.7156	-1.1465
GTS2	glutamyl/glutaminyl-tRNA synthetase	Cre07.g313700	Tetrapyrrole biosynthesis	40	Vocar.0003s0007	Low confidence	32.8613	17.0839	-0.943753
UROD2	uroporphyrinogen decarboxylase	Cre02.g076300	Tetrapyrrole biosynthesis	40	Vocar.0001s1599	Low confidence	45.4993	25.0834	-0.859109
CHLH2	magnesium chelatase subunit H	Cre11.g477625	Chlorophyll biosynthesis	40	Vocar.0027s0037	Gonidial specific	4.55675	0.308822	-3.88316
GUN4	tetrapyrrole-binding protein	Cre05.g246800	Chlorophyll biosynthesis	40	Vocar.0022s0158	Gonidial specific	120.179	12.3156	-3.28662
POR1	light-dependent protochlorophyllide reductase	Cre01.g015350	Chlorophyll biosynthesis	40	Vocar.0011s0096	Gonidial specific	265.4	36.3715	-2.86729
CHLH1	magnesium chelatase subunit H	Cre07.g325500	Chlorophyll biosynthesis	40	Vocar.0003s0179	Gonidial specific	304.549	45.105	-2.75531
CRD1	copper response defect 1 protein	Cre07.g346050	Chlorophyll biosynthesis	40	Vocar.0005s0072	Gonidial specific	7.2525	1.42982	-2.34264
HCAR	putative 7-hydroxymethyl-chlorophyll a reductase	Cre11.g468700	Chlorophyll biosynthesis	40	Vocar.0012s0189	Gonidial specific	34.6289	7.35895	-2.23441
CHLD	magnesium chelatase subunit D	Cre05.g242000	Chlorophyll biosynthesis	40	Vocar.0055s0003	Gonidial biased	76.3473	17.0388	-2.16376
DVR1	3,8-divinyl protochlorophyllide a 8-vinyl reductase	Cre01.g042800	Chlorophyll biosynthesis	40	Vocar.0001s0674	Gonidial biased	162.769	44.4446	-1.87275
CTH1	copper target 1 protein	Cre12.g510050	Chlorophyll biosynthesis	40	Vocar.0016s0214	Low confidence	1270.47	531.238	-1.25794
CHLI2	magnesium chelatase subunit I	Cre12.g510800	Chlorophyll biosynthesis	40	Vocar.0016s0202	Low confidence	25.9873	11.132	-1.2231
CHLM	magnesium protoporphyrin O-methyltransferase	Cre12.g498550	Chlorophyll biosynthesis	40	Vocar.0006s0270	Low confidence	243.355	107.062	-1.18462
CAO1	chlorophyllide a oxygenase	Cre01.g043350	Chlorophyll biosynthesis	40	Vocar.0001s0705	Low confidence	15.9868	7.70125	-1.05372
CHLG	chlorophyll synthetase	Cre06.g294750	Chlorophyll biosynthesis	40	Vocar.0001s0282	Low confidence	133.711	73.8245	-0.856947
CHLI1	magnesium chelatase subunit I	Cre06.g306300	Chlorophyll biosynthesis	40	Vocar.0015s0053	Constitutive	389.448	228.25	-0.770812
