# Supplementary material for: Cell-Type Transcriptomes of the Multicellular Green Alga Volvox carteri Yield Insights into the Evolutionary Origins of Germ and Somatic Differentiation Programs
Source: G3 (Bethesda). 2017 Dec 5;8(2):531–50. doi: 10.1534/g3.117.300253 (PMC5919742; doi:10.1534/g3.117.300253)
Supplement: Supplementary file 8 [file 531DatasetS6.xlsx]

## Sheet: Sheet1
Dataset S6. Expression of carbon metabolism genes.
a Vocar########m.g (v2.0); Vocar.####s#### (v2.1)
b Average RPKM (reads per kilobase of exon model per million mapped reads) across replicates
c Localization was predicted using the Chlamydomonas v5.5 gene model with the Predalgo protein localization prediction tool (157). C = chloroplast, SP = secretory pathway, O = other, M = mitochondria.
d Supplemental reference or rationale supporting the grouping of paralog expression (see Materials and Methods)
Protein	Pathway	CreGeneName	CreLocusID (v5.5)	PredAlgo_Crec	Supplemental reference	VcaLocusIDa	Cell-type expression pattern	GonidiaRPKMb	SomaticRPKMb	Gonidia RPKM (paralog sum)	Somatic RPKM (paralog sum)	Expression ratio (paralog sum)	Supplemental reference/rationale supporting paralog groupingd
RUBISCO SSS1; RUBISCO SSS2	CBB cycle	RBCS1; RBCS2	Cre02.g120100; Cre02.g120150	C	40	Vocar.0033s0070 (RBCS1)	Constitutive	1474.2	2950.46	11018.8	5352.04	2.05881	Unique to CBB cycle
						Vocar.0033s0068 (RBCS2)	Gonidial biased	467.969	111.011
						Vocar.0033s0067 (RBCS3)	Gonidial specific	1642.83	175.008
						Vocar.0033s0069 (RBCS4)	Gonidial specific	724.473	0.572292
						Vocar.0033s0072 (RBCS5)	Gonidial biased	2768.97	887.99
						Vocar.0033s0065 (RBCS6)	Low confidence	1742.6	811.264
						Vocar.0033s0066 (RBCS7)	Gonidial specific	2197.76	415.732
phosphoglycerate kinase	CBB cycle	PGK1	Cre11.g467770	C	40	Vocar.0030s0188	Constitutive	3529.85	2364.74
glyceraldehyde-3-phosphate dehydrogenase	CBB cycle	GAP3	Cre01.g010900	C	40	Vocar.0013s0021	Constitutive	9279.79	10633.4
triose phosphate isomerase	CBB cycle	TPIC1	Cre01.g029300	C	40	Vocar.0001s0851	Gonidial specific	79.4251	3.74909
fructose-1,6-bisphosphate aldolase	CBB cycle	FBA1	Cre01.g006950	C	40	Vocar.0024s0211	Low confidence	269.031	125.488	9792.18	11161.2	1.1398	40
fructose-1,6-bisphosphate aldolase	CBB cycle	FBA3	Cre05.g234550	C	40	Vocar.0008s0418	Constitutive	9523.15	11035.7
fructose-1,6-bisphosphatase	CBB cycle	FBP2	Cre12.g510650	C	40	Vocar.0016s0204	Low confidence	855.567	428.726
ribulose phosphate-3-epimerase	CBB cycle	RPE1	Cre12.g511900	C	40	Vocar.0016s0191	Low confidence	1337.49	637.539
phosphoribulokinase	CBB cycle	PRK1	Cre12.g554800	C	40	Vocar.0007s0361	Constitutive	4667.43	3248.81
sedoheptulose-1,7-bisphosphatase	CBB cycle	SBP1	Cre03.g185550	C	40	Vocar.0015s0215	Low confidence	1996.68	1006.46
ribose-5-phosphate isomerase	CBB cycle	RPI1	Cre03.g187450	C	40	Vocar.0011s0167	Gonidial biased	1133.34	345.862
CP12	CBB cycle	CP12	Cre08.g380250	C	40	Vocar.0042s0039	Constitutive	6940.52	4445.45
RUBISCO accumulation factor 1	CBB cycle	RAF1	Cre06.g308450	O	40	Vocar.0030s0064	Low confidence	21.6219	11.6042
RUBISCO activase	CBB cycle	RCA1	Cre04.g229300	C	40	Vocar.0001s1749	Gonidial biased	1570.16	529.507
phosphoglucose isomerase	starch biosynthesis	PGI1	Cre03.g175400	C	52	Vocar.0015s0194	Gonidial biased	208.323	47.3202
phosphoglucomutase	starch biosynthesis	GPM1	Cre06.g278210	C	52	Vocar.0002s0273	Low confidence	180.781	89.2338	182.338	90.001	2.02595	50
phosphoglucomutase	starch biosynthesis	GPM2	Cre01.g012600	C	52	Vocar.0045s0067	Low confidence	1.5568	0.767166
ADP-glucose pyrophosphorylase large subunit 1	starch biosynthesis	STA1	Cre13.g567950	C	50	Vocar.0001s1701	Gonidial biased	295.222	103.509
ADP-glucose pyrophosphorylase large subunit 2	starch biosynthesis	AGP2	Cre16.g683450	M	50	Vocar.0018s0105	Gonidial specific	5.59691	0.296032
ADP-glucose pyrophosphorylase large subunit 3	starch biosynthesis	AGP3	Cre07.g331300	C	Current study	Vocar.0034s0076	Low expression	0.0227209	0.0241613
ADP-glucose pyrophosphorylase small subunit	starch biosynthesis	STA6	Cre03.g188250	C	49	Vocar.0011s0326	Low confidence	273.095	124.003
soluble starch synthase	starch biosynthesis	SSI1	Cre12.g521700	C	52	Vocar.0037s0127	Gonidial specific	5.61604	0.809998
soluble starch synthase	starch biosynthesis	SSS2	Cre03.g185250	C	52	Vocar.0015s0224	Constitutive	25.1017	32.1451	44.7045	44.1256	1.01312	50
soluble starch synthase	starch biosynthesis	SSS4	Cre16.g665800	C	52	Vocar.0041s0007	Constitutive	17.8453	10.6039
soluble starch synthase	starch biosynthesis	SSS5	Cre16.g663850	O	52	Vocar.0007s0013	Constitutive	1.75755	1.37655
starch synthase granule-bound	starch biosynthesis	STA2	Cre17.g721500	C	49	Vocar.0001s1467	Gonidial biased	576.372	165.331
glycogen-primed starch synthase	starch biosynthesis	STA3	Cre06.g282000	C	49	Vocar.0002s0103	Gonidial biased	98.463	28.3289
starch branching enzyme	starch biosynthesis	SBE1	Cre06.g289850	M	52	Vocar.0013s0009	Low confidence	16.7764	7.09661	103.047	25.4858	4.04329	50
starch branching enzyme	starch biosynthesis	SBE2	Cre06.g270100	C	52	Vocar.0002s0315	Low confidence	8.54398	4.62632
starch branching enzyme	starch biosynthesis	SBE3	Cre10.g444700	C	52	Vocar.0026s0071	Gonidial specific	77.7264	13.7629
isoamylase, starch debranching enzyme	starch biosynthesis	ISA1/STA7	Cre03.g155001	C	51	Vocar.0014s0023	Constitutive	11.8033	7.93974	41.4201	22.0365	1.87962	50
isoamylase-type starch debranching enzyme, isoform 2	starch biosynthesis	ISA2	Cre17.g698850	C	51	Vocar.0004s0314	Constitutive	9.21631	9.05017
isoamylase, starch debranching enzyme	starch biosynthesis	ISA3	Cre03.g207713	C	51	Vocar.0013s0145	Gonidial biased	20.4005	5.04655
alpha-1,4-glucanotransferase	starch biosynthesis	STA11	Cre03.g181500	C	49	Vocar.0015s0292	Low confidence	7.00794	3.46215
starch phosphorylase	starch biosynthesis	PHOA	Cre07.g336950	C	53	Vocar.0023s0216	Gonidial biased	117.247	32.5161	190.581	42.3169	4.50366	67; 71
starch phosphorylase	starch biosynthesis	PHOB	Cre12.g552200	C	53	Vocar.0007s0315	Gonidial specific	73.3338	9.80071
maltose exporter-like protein	starch degradation	MEX1	Cre12.g486600	C	50	Vocar.0016s0160	Constitutive	14.8984	13.6465
phosphoglucan water dikinase	starch degradation	PWD1	Cre17.g719900	C	50	Vocar.0004s0171	Gonidial specific	3.96337	0.329615
alpha-glucan water dikinase	starch degradation	GWD1	Cre07.g319300	C	50	Vocar.0003s0059	Constitutive	8.39902	10.2213	35.0705	18.5529	1.8903	50
R1 Protein, alpha-glucan water dikinase	starch degradation	GWD2	Cre07.g332300	C	50	Vocar.0009s0098	Gonidial biased	26.1655	8.02424
alpha-glucan water dikinase	starch degradation	GWD3	Cre08.g363874	M	50	Vocar20013571m.g	Constitutive	0.506019	0.307387
alpha-amylase	starch degradation	AMA1	Cre08.g385500	O	52	Vocar.0008s0085	Somatic specific	0.0598506	13.8401	17.5259	21.1403	1.20623	67
alpha-amylase	starch degradation	AMA2	Cre08.g362450	C	52	Vocar.0021s0194	Low confidence	17.4661	7.30024
beta-amylase	starch degradation	AMB1	Cre06.g307150	M	52	Vocar.0015s0109	Somatic biased	14.7329	58.325	25.0391	84.4151	3.37134	50; 67
beta-amylase	starch degradation	AMB2	Cre06.g270350	M	52	Vocar.0003s0276	Somatic specific	0.214815	12.5136
beta-amylase	starch degradation	AMB3	Cre01.g044100	O	52	Vocar.0001s0659	Constitutive	10.0913	13.5766
alpha-1,4-glucanotransferase	starch degradation	DPE2	Cre02.g095126	M	50	Vocar.0027s0145	Gonidial specific	10.6391	0.280976
hexokinase	starch degradation	HXK1	Cre02.g117500	SP	52	Vocar.0009s0046	Constitutive	2.60987	2.32117
phosphofructokinase	glycolysis/gluconeogenesis	PFK1	Cre06.g262900	C	40	Vocar.0002s0496	Constitutive	20.6987	31.9449	55.4587	46.3484	1.19656	40; 67
phosphofructokinase	glycolysis/gluconeogenesis	PFK2	Cre12.g553250	C	40	Vocar.0007s0331	Low confidence	34.76	14.4035
fructose-1,6-bisphosphatase	glycolysis/gluconeogenesis	FBP1	Cre07.g338451	O	40	Vocar.0005s0037	Somatic specific	2.84106	106.739
fructose-1,6-bisphosphate aldolase	glycolysis/gluconeogenesis	FBA4	Cre02.g115650	C	40	Vocar.0033s0026	Constitutive	5.90036	3.53572
glyceraldehyde 3-phosphate dehydrogenase	glycolysis/gluconeogenesis	GAP1	Cre12.g485150	C	40	Vocar.0031s0009	Constitutive	156.581	132.175	215.252	135.996	1.58277	40
glyceraldehyde 3-phosphate dehydrogenase	glycolysis/gluconeogenesis	GAP2	Cre07.g354200	O	40	Vocar.0017s0057	Gonidial specific	58.6704	3.82172
phosphoglycerate kinase	glycolysis/gluconeogenesis	PGK2	Cre07.g354250	O	40	Vocar.0017s0058	Low confidence	0.509295	0.221365
phosphoglycerate mutase	glycolysis/gluconeogenesis	PGM4	Cre05.g232550	O	40	Vocar.0003s0446	Gonidial biased	5.89728	1.34059	6.27679	1.34518	4.66615	68
phosphoglycerate mutase	glycolysis/gluconeogenesis	PGM5	Cre03.g166950	O	40	Vocar.0040s0107	Low confidence	0.379507	0.00458272
enolase	glycolysis/gluconeogenesis	PGH1	Cre12.g513200	O	40	Vocar.0006s0398	Constitutive	228.491	180.387
pyruvate kinase	glycolysis/gluconeogenesis	PYK1	Cre12.g533550	O	40	Vocar.0028s0006	Gonidial specific	147.064	8.73946	379.087	98.177	3.86126	40; 67
pyruvate kinase	glycolysis/gluconeogenesis	PYK2	Cre06.g280950	O	40	Vocar.0002s0096	Gonidial specific	22.3241	0.191042
pyruvate kinase	glycolysis/gluconeogenesis	PYK3	Cre05.g234700	O	40	Vocar.0008s0405	Somatic specific	0.472392	65.4615
pyruvate kinase	glycolysis/gluconeogenesis	PYK4	Cre03.g144847	O	40	Vocar.0014s0005	Constitutive	3.44999	1.97013
pyruvate kinase	glycolysis/gluconeogenesis	PYK5	Cre02.g147900	O	40	Vocar.0044s0014	Gonidial specific	205.776	21.8149
malate dehydrogenase	glycolysis/gluconeogenesis	MDH3	Cre02.g145800	O	40	Vocar.0054s0004	Low confidence	63.3027	24.0858
phosphoenolpyruvate carboxykinase	glycolysis/gluconeogenesis	PCK1	Cre02.g141400	C	40	Vocar.0021s0021 (PCK1)	Low confidence	0.454267	0.123895	2.1504	13.3126	6.19077	40
						Vocar.0008s0023 (PCK2)	Somatic specific	0.201239	13.1166
						Vocar.0021s0022 (PCK3)	Gonidial specific	1.49489	0.0721681
phosphoenolpyruvate carboxylase	glycolysis/gluconeogenesis	PEPC2	Cre03.g171950	O	40	Vocar.0015s0128	Gonidial specific	49.7703	2.78488
mitochondrial pyruvate dehydrogenase complex E1 alpha subunit	TCA cycle	PDC1	Cre07.g337650	M	54	Vocar.0023s0211	Constitutive	67.5056	38.8601
mitochondrial pyruvate dehydrogenase complex E1 beta subunit	TCA cycle	PDH1a	Cre16.g677026	O	54	Vocar.0023s0019	Gonidial biased	66.1441	23.8438
mitochondrial pyruvate dehydrogenase complex E2 subunit	TCA cycle	DLA1	Cre09.g386735	M	54	Vocar.0008s0302	Low confidence	107.76	48.4132
mitochondrial pyruvate dehydrogenase complex E3 subunit	TCA cycle	DLD1	Cre18.g749847	M	54	Vocar.0027s0029	Gonidial biased	70.0259	17.0201
citrate synthase	TCA cycle	CIS1	Cre12.g514750	M	40	Vocar.0006s0313	Gonidial specific	38.1483	4.96679
aconitase	TCA cycle	ACH1	Cre01.g042750	C	40	Vocar.0001s0673	Constitutive	106.832	77.0987
isocitrate dehydrogenase, NAD-dependent, regulatory subunit	TCA cycle	IDH1	Cre17.g728800	M	40	Vocar.0004s0404	Gonidial specific	14.861	1.21896
isocitrate dehydrogenase, NAD-dependent, catalytic subunit	TCA cycle	IDH2	Cre02.g143250	O	40	Vocar.0054s0043	Gonidial biased	73.9073	19.9307
isocitrate dehydrogenase, NADP-dependent	TCA cycle	IDH3	Cre04.g214500	M	40	Vocar.0025s0166	Gonidial specific	18.1341	0.161593
oxoglutarate dehydrogenase complex subunit	TCA cycle	OGD1	Cre12.g537200	M	56	Vocar.0043s0062	Constitutive	28.8855	36.4257
oxoglutarate dehydrogenase complex subunit	TCA cycle	OGD2	Cre07.g343700	M	56	Vocar.0067s0006	Constitutive	22.4888	17.0959
oxoglutarate dehydrogenase complex subunit	TCA cycle	DLD2	Cre01.g016514	C	56	Vocar.0007s0425	Gonidial specific	431.882	66.4846
oxoglutarate dehydrogenase complex subunit	TCA cycle	DLD1	Cre18.g749847	M	56	Vocar.0027s0029	Gonidial biased	70.0259	17.0201
succinyl CoA synthetase alpha chain	TCA cycle	SCLA1	Cre03.g193850	M	40	Vocar.0035s0094	Constitutive	46.5977	34.174
succinyl CoA synthetase beta chain	TCA cycle	SCLB1	Cre17.g703700	M	40	Vocar.0004s0200	Constitutive	19.5723	21
succinate dehydrogenase complex subunit 1	TCA cycle	SDH1	Cre14.g619133	M	40	Vocar.0004s0240	Constitutive	24.727	33.2366
succinate dehydrogenase complex subunit 2	TCA cycle	SDH2	Cre06.g264200	M	40	Vocar.0002s0549	Low confidence	10.2635	25.1145
succinate dehydrogenase complex subunit 3	TCA cycle	SDH3	Cre01.g020350	M	40	Vocar.0045s0012	Constitutive	15.0244	13.6299
fumarase	TCA cycle	FUM1	Cre06.g254400	M	40	Vocar.0007s0256	Low confidence	0.764937	0.309477
malate dehydrogenase	TCA cycle	MDH4	Cre12.g483950	C	40	Vocar.0031s0114	Constitutive	467.675	277.991
acetate kinase	TCA cycle	ACK2	Cre17.g709850	M	40	Vocar.0026s0122	Low confidence	5.03328	12.8947
acetyl CoA synthetase	TCA cycle	ACS1	Cre01.g071662	O	40	Vocar.0001s0493	Constitutive	1.01412	1.43754
ATP citrate lyase, subunit A	TCA cycle	ACLA1	Cre05.g241850	O	40	Vocar.0055s0008	Constitutive	30.1296	17.4623
ATP citrate lyase, subunit B	TCA cycle	ACLB1	Cre02.g088600	O	40	Vocar.0001s1237	Constitutive	27.8164	29.5799
acetyl CoA synthetase	glyoxylate cycle	ACS2	Cre01.g055408	C	40	Vocar.0001s0439	Low confidence	5.84261	2.68963
acetyl CoA synthetase	glyoxylate cycle	ACS3	Cre07.g353450	O	40	Vocar.0005s0104	Low confidence	1.78678	6.13999
aconitase	glyoxylate cycle	ACH1	Cre01.g042750	C	40	Vocar.0001s0673	Constitutive	106.832	77.0987
citrate synthase	glyoxylate cycle	CIS2	Cre03.g149100	M	40	Vocar.0014s0142	Constitutive	16.9651	16.4315
isocitrate lyase	glyoxylate cycle	ICL1	Cre06.g282800	O	40	Vocar.0002s0037	Somatic specific	0.609596	15.6071
malate synthase	glyoxylate cycle	MAS1	Cre03.g144807	O	40	Vocar.0014s0003	Somatic specific	1.14162	20.763
malate dehydrogenase	glyoxylate cycle	MDH2	Cre10.g423250	O	40	Vocar.0009s0119	Constitutive	3.71162	2.26718
chloroplast pyruvate dehydrogenase complex E1 alpha subunit	fatty acid biosynthesis	PDC2	Cre02.g099850	O	54	Vocar.0012s0101	Gonidial specific	316.031	59.9932
chloroplast pyruvate dehydrogenase complex E1 beta subunit	fatty acid biosynthesis	PDH2	Cre03.g194200	C	54	Vocar.0035s0072	Gonidial specific	387.481	63.2184
chloroplast pyruvate dehydrogenase complex E2 subunit	fatty acid biosynthesis	DLA2	Cre03.g158900	C	54	Vocar.0019s0109	Gonidial specific	245.082	28.5721
alpha-carboxyltransferase (ACCase complex)	fatty acid biosynthesis	ACX1	Cre12.g519100	C	55	Vocar.0006s0374	Gonidial specific	361.873	78.7217
beta-carboxyltransferase (ACCase complex)	fatty acid biosynthesis	BCX1	Cre12.g484000	C	55	Vocar.0031s0113	Gonidial biased	316.315	108.867
acetyl-CoA biotin carboxyl carrier protein (ACCase complex)	fatty acid biosynthesis	BCC1	Cre17.g715250	C	55	Vocar.0026s0109	Gonidial specific	102.486	12.2794	263.745	45.9732	5.73692	55
acetyl-CoA biotin carboxyl carrier protein (ACCase complex)	fatty acid biosynthesis	BCC2	Cre01.g037850	C	55	Vocar.0001s0827	Gonidial specific	161.259	33.6938
biotin carboxylase (ACCase complex)	fatty acid biosynthesis	BCR1	Cre08.g359350	C	55	Vocar.0003s0267	Gonidial specific	431.844	33.6896
homomeric ACCase 1, predicted to be mitochondria	fatty acid biosynthesis	ACC1	Cre08.g373050	M	55	Vocar.0043s0027	Constitutive	4.51633	3.72854
acyl carrier protein	fatty acid biosynthesis	ACP1	Cre16.g673109	M	55	Vocar.0022s0227	Constitutive	236.873	165.068	4012.48	1216.63	3.29802	55
acyl carrier protein	fatty acid biosynthesis	ACP2	Cre13.g577100	C	55	Vocar.0006s0130	Gonidial biased	3775.6	1051.56
malonyl-CoA: ACP transacylase	fatty acid biosynthesis	MCT1	Cre14.g621650	C	55	Vocar.0004s0113	Gonidial specific	373.786	63.3448	373.856	63.392	5.89754	55
malonyl-CoA: ACP transacylase	fatty acid biosynthesis	MCT2	Cre02.g088250	O	55	Vocar.0026s0086	Low expression	0.0701642	0.0471056
3-ketoacyl-CoA-synthase (FAS complex)	fatty acid biosynthesis	KAS1	Cre11.g467723	C	55	Vocar.0027s0125	Gonidial specific	862.472	117.813	1034.25	136.404	7.58225	55
3-ketoacyl-ACP-synthase (FAS complex)	fatty acid biosynthesis	KAS2	Cre07.g335300	C	55	Vocar.0013s0258	Gonidial specific	86.2341	11.9272
Putative beta-ketoacyl synthase (FAS complex)	fatty acid biosynthesis	KAS3	Cre04.g216950	C	55	Vocar.0013s0277	Gonidial specific	85.5424	6.66368
3-hydroxyacyl-ACP dehydratase (FAS complex)	fatty acid biosynthesis	HAD1	Cre03.g208050	C	55	Vocar.0011s0181	Gonidial specific	132.723	14.5565
3-oxoacy-[acyl carrier protein] reductase (FAS complex)	fatty acid biosynthesis	KAR1	Cre03.g172000	C	55	Vocar.0015s0127	Gonidial specific	960.047	75.9143
enoyl-[acyl carrier protein] reductase (FAS complex)	fatty acid biosynthesis	ENR1	Cre06.g294950	C	55	Vocar.0001s1644	Gonidial specific	707.777	63.7593
peroxisomal long-chain acyl-CoA transporter, ABC superfamily	fatty acid beta-oxidation	CTS	Cre15.g637761	M	55	Vocar.0071s0022	Low confidence	5.11149	12.8877
long-chain acyl-CoA synthetase	fatty acid beta-oxidation	LCS3	Cre12.g507400	M	55	Vocar.0016s0276	Low confidence	7.80315	20.464
acyl-CoA oxidase	fatty acid beta-oxidation	ACX1	Cre16.g689050	C	55	Vocar.0023s0122	Low confidence	4.49761	2.10145	13.823	66.0687	4.77963	55
acyl-CoA oxidase	fatty acid beta-oxidation	ACX2	Cre05.g232002	O	55	Vocar.0003s0447	Somatic specific	1.18597	9.80481
acyl-CoA oxidase	fatty acid beta-oxidation	ACX3	Cre16.g687350	M	55	Vocar.0011s0091	Somatic specific	5.89175	40.3082
acyl-CoA oxidase	fatty acid beta-oxidation	ACX4	Cre16.g695100	M	55	Vocar.0012s0263	Somatic specific	2.24765	13.8543
enoyl-CoA hydratase/3-hydroxyacyl-CoA dehydrogenase	fatty acid beta-oxidation	ECH1	Cre16.g695050	SP	55	Vocar.0012s0264	Somatic biased	7.05121	23.9726
3-oxoacyl CoA thiolase/acetyl-CoA acyltransferase 1 (ATO1)	fatty acid beta-oxidation	ATO1	Cre17.g723650	M	55	Vocar.0024s0089	Low confidence	29.0947	80.1649
aspartate aminotransferase	amino acid biosynthesis	AST1	Cre09.g387726	M	57	Vocar.0033s0131	Gonidial specific	2.09707	0.196268
aspartate aminotransferase	amino acid biosynthesis	AST2	Cre01.g051800	C	57	Vocar.0001s0411	Gonidial specific	10.9825	0.640912	223.337	44.2021	5.05264	57; Predalgo prediction
aspartate aminotransferase	amino acid biosynthesis	AST3	Cre02.g097900	C	57	Vocar.0012s0085	Gonidial specific	212.355	43.5612
aspartate aminotransferase	amino acid biosynthesis	AST5	Cre06.g278249	O	57	Vocar.0002s0199	Gonidial specific	3.69332	0.487417
glutamate synthase or glutamine oxoglutarate amidotransferase (GOGAT), ferredoxin-dependent	amino acid biosynthesis	GSF1	Cre12.g514050	C	58	Vocar.0006s0290	Low confidence	106.84	44.2459
glutamate synthase or glutamine oxoglutarate amidotransferase (GOGAT), NADH-dependent	amino acid biosynthesis	GSN1	Cre13.g592200	C	58	Vocar.0064s0005	Gonidial specific	3.12023	0.347833
glutamine synthetase	amino acid biosynthesis	GS2	Cre12.g530650	C	58	Vocar.0028s0089	Constitutive	514.315	464.095
glutamine synthetase	amino acid biosynthesis	GS1	Cre02.g113200	O	58	Vocar.0001s1591	Constitutive	180.573	100.781	306.981	132.641	2.31437	58; Predalgo prediction
glutamine synthetase	amino acid biosynthesis	GS4	Cre03.g207250	O	58	Vocar.0011s0254 (GS3)	Low confidence	0.892623	3.80652
						Vocar.0028s0090 (GS4)	Gonidial biased	125.515	28.0538
asparagine synthetase	amino acid biosynthesis	ASNS	Cre01.g004300	C	57	Vocar.0013s0043	Low confidence	51.4478	19.3679
glutamate dehydrogenase	amino acid degradation	GDH1	Cre05.g232150	M	59	Vocar.0003s0460	Somatic specific	6.82723	62.5039	11.4632	81.3148	7.09354	59
glutamate dehydrogenase	amino acid degradation	GDH2	Cre09.g388800	M	59	Vocar.0033s0159	Somatic biased	4.63599	18.8109
