# Supplementary material for: Cell-Type Transcriptomes of the Multicellular Green Alga Volvox carteri Yield Insights into the Evolutionary Origins of Germ and Somatic Differentiation Programs
Source: G3 (Bethesda). 2017 Dec 5;8(2):531–50. doi: 10.1534/g3.117.300253 (PMC5919742; doi:10.1534/g3.117.300253)
Supplement: Supplementary file 9 [file 531DatasetS7.xlsx]

## Sheet: Sheet1
Dataset S7. Expression of nucleotide sugar metabolism genes.
a Vocar########m.g (v2.0); Vocar.####s#### (v2.1)
b Average RPKM (reads per kilobase of exon model per million mapped reads) across replicates
d Supplemental reference or rationale supporting the grouping of paralog expression (see Materials and Methods)
Gene name	VcaLocusIDa	Description	KO ID	KO Description	Cell-type expression pattern	GonidiaRPKMb	SomaticRPKMb	Gonidia RPKM (paralog sum)	Somatic RPKM (paralog sum)	Expression ratio (paralog sum)	Supplemental reference/rationale supporting paralog groupingd
PGI1	Vocar.0015s0194	(M=1) 5.3.1.9 - Glucose-6-phosphate isomerase / Phosphosaccharomutase	K01810	glucose-6-phosphate isomerase [EC:5.3.1.9]	Gonidial biased	208.323	47.3202
GPM1	Vocar.0002s0273	(M=1) PTHR22573:SF2 - PHOSPHOGLUCOMUTASE	K01835	phosphoglucomutase [EC:5.4.2.2]	Low confidence	180.781	89.2338	182.338	90.001	2.02595	67; 69
GPM2	Vocar.0045s0067	(M=1) 5.4.2.7 - Phosphopentomutase / Phosphodeoxyribomutase	K01835	phosphoglucomutase [EC:5.4.2.2]	Low confidence	1.5568	0.767166
UGP1	Vocar.0001s1758	(M=1) KOG2638 - UDP-glucose pyrophosphorylase	K00963	UTP--glucose-1-phosphate uridylyltransferase [EC:2.7.7.9]	Constitutive	22.4719	28.8741
UGE1	Vocar.0025s0149	(M=1) 5.1.3.2 - UDP-glucose 4-epimerase / Uridine diphospho-galactose-4-epimerase	K01784	UDP-glucose 4-epimerase [EC:5.1.3.2]	Constitutive	142.111	119.601
UGD1	Vocar.0051s0034	(M=3) PTHR11374 - UDP-GLUCOSE DEHYDROGENASE/UDP-MANNAC DEHYDROGENASE	K00012	UDPglucose 6-dehydrogenase [EC:1.1.1.22]	Somatic biased	116.02	394.852	167.109	471.927	2.82408	69
UGD2	Vocar.0002s0240	(M=3) PTHR11374 - UDP-GLUCOSE DEHYDROGENASE/UDP-MANNAC DEHYDROGENASE	K00012	UDPglucose 6-dehydrogenase [EC:1.1.1.22]	Constitutive	39.2277	71.3489
UGD3	Vocar.0017s0014	(M=3) PTHR11374 - UDP-GLUCOSE DEHYDROGENASE/UDP-MANNAC DEHYDROGENASE	K00012	UDPglucose 6-dehydrogenase [EC:1.1.1.22]	Low confidence	11.8604	5.72608
UXS1	Vocar.0040s0069	(M=1) 4.1.1.35 - UDP-glucuronate decarboxylase / UDP-glucuronic acid decarboxylase	K08678	UDP-glucuronate decarboxylase [EC:4.1.1.35]	Somatic specific	74.0899	538.709
UXE1	Vocar.0008s0361	(M=1) PTHR10366//PTHR10366:SF326 - NAD DEPENDENT EPIMERASE/DEHYDRATASE	K12448	UDP-arabinose 4-epimerase [EC:5.1.3.5]	Low confidence	6.24451	3.09374
RGP1	Vocar.0028s0033	(M=2) PTHR31682:SF3 - UDP-ARABINOPYRANOSE MUTASE 1-RELATED	K13379	reversibly glycosylated polypeptide/UDP-arabinopyranose mutase [EC:2.4.1.- 5.4.99.-]	Somatic biased	46.6191	215.517	127.93	392.774	3.07023	70
RGP2	Vocar.0001s0378	(M=2) PTHR31682:SF3 - UDP-ARABINOPYRANOSE MUTASE 1-RELATED	K13379	reversibly glycosylated polypeptide/UDP-arabinopyranose mutase [EC:2.4.1.- 5.4.99.-]	Low confidence	54.8865	149.309
RGP3	Vocar.0006s0025	(M=3) PF03214 - Reversibly glycosylated polypeptide (RGP)	K13379	reversibly glycosylated polypeptide/UDP-arabinopyranose mutase [EC:2.4.1.- 5.4.99.-]	Constitutive	26.4243	27.9478
PMI1	Vocar.0044s0015	(M=1) 5.3.1.8 - Mannose-6-phosphate isomerase / Phosphomannose isomerase	K01809	mannose-6-phosphate isomerase [EC:5.3.1.8]	Somatic specific	1.30466	24.1486
PMM1	Vocar.0023s0039	(M=2) 5.4.2.8 - Phosphomannomutase / Phosphomannose mutase	K17497		Constitutive	10.4965	19.62
GMP1	Vocar.0018s0209	(M=1) 2.7.7.13 - Mannose-1-phosphate guanylyltransferase / GTP-mannose-1-phosphate guanylyltransferase	K00966	mannose-1-phosphate guanylyltransferase [EC:2.7.7.13]	Low confidence	80.3043	193.705
GME1	Vocar.0007s0276	(M=1) PTHR10366:SF327 - GDP-MANNOSE 3,5-EPIMERASE	K10046	GDP-D-mannose 3', 5'-epimerase [EC:5.1.3.18 5.1.3.-]	Somatic biased	26.4369	96.0735
UGM1	Vocar.0002s0336	5.4.99.9 - UDP-galactopyranose mutase (1 of 3)			Constitutive	75.9943	61.9152	78.6617	69.2307	1.13623	69
UGM2	Vocar.0030s0093	5.4.99.9 - UDP-galactopyranose mutase (1 of 3)			Low expression	0.0557568	0.00912079
UGM3	Vocar.0030s0102	5.4.99.9 - UDP-galactopyranose mutase (1 of 3)			Low confidence	2.61168	7.30633
