# Supplementary material for: Cell-Type Transcriptomes of the Multicellular Green Alga Volvox carteri Yield Insights into the Evolutionary Origins of Germ and Somatic Differentiation Programs
Source: G3 (Bethesda). 2017 Dec 5;8(2):531–50. doi: 10.1534/g3.117.300253 (PMC5919742; doi:10.1534/g3.117.300253)
Supplement: Supplementary file 10 [file 531DatasetS8.xlsx]

## Sheet: Sheet1
Dataset S8. Expression of glycosyltransferase genes.
a Vocar########m.g (v2.0); Vocar.####s#### (v2.1)
b Average RPKM (reads per kilobase of exon model per million mapped reads) across replicates
c log2(SomaticRPKM/GonidiaRPKM)
VcaLocusIDa	Gene name	Enzyme	GT family	Cell-type expression pattern	GonidiaRPKMb	SomaticRPKMb	Log2 Expression Ratioc
Vocar.0001s0970	HPAT1	hydroxyproline O-beta-arabinosyltransferase	GT95	Somatic biased	25.464	100.594	1.98201
Vocar.0023s0083	HPAT2	hydroxyproline O-beta-arabinosyltransferase	GT95	Somatic specific	10.5688	67.6841	2.67901
Vocar.0028s0073	HPAT3	hydroxyproline O-beta-arabinosyltransferase	GT95	Constitutive	12.3853	21.9973	0.828691
Vocar.0001s0554	HPAT4	hydroxyproline O-beta-arabinosyltransferase	GT95	Constitutive	8.63504	14.279	0.725617
Vocar.0001s1406	RRA1	beta-1,2-arabinosyltransferase	GT77	Somatic biased	26.5349	112.095	2.07876
Vocar.0001s1609	RRA2	beta-1,2-arabinosyltransferase	GT77	Somatic specific	4.43155	46.4164	3.38875
Vocar.0048s0029	RRA3	beta-1,2-arabinosyltransferase	GT77	Constitutive	1.46432	1.94717	0.411147
Vocar.0022s0025	XEG113-1	beta-1,2-arabinosyltransferase	GT77	Somatic biased	7.98793	42.3929	2.40793
Vocar.0034s0083	XEG113-2	beta-1,2-arabinosyltransferase	GT77	Constitutive	24.8724	41.0653	0.723373
Vocar.0024s0120	XEG113-3	beta-1,2-arabinosyltransferase	GT77	Somatic biased	3.30055	18.2116	2.46408
Vocar.0067s0018	XEG113-4	beta-1,2-arabinosyltransferase	GT77	Low confidence	2.99167	8.12231	1.44094
Vocar.0001s0206	XEG113-5	beta-1,2-arabinosyltransferase	GT77	Somatic specific	0.267607	7.22115	4.75404
Vocar.0013s0264	XEG113-6	beta-1,2-arabinosyltransferase	GT77	Low confidence	2.30442	6.73952	1.54824
Vocar20001219m.g	XEG113-7	beta-1,2-arabinosyltransferase	GT77	Constitutive	0.724642	0.889716	0.296077
Vocar.0013s0214	XEG113-8	beta-1,2-arabinosyltransferase	GT77	Low confidence	1.56907	0.565924	-1.47123
Vocar.0025s0027	XEG113-9	beta-1,2-arabinosyltransferase	GT77	Constitutive	0.348807	0.484823	0.475027
Vocar.0024s0121	XEG113-10	beta-1,2-arabinosyltransferase	GT77	Gonidial biased	2.07471	0.466725	-2.15227
Vocar.0007s0318	NDST1	Nucleotide-diphospho-sugar transferase family	GT77	Constitutive	2.35708	2.29595	-0.0379099
Vocar.0006s0401	GALT1	hydroxyproline-O-beta-galactosyltransferase	GT31	Low confidence	6.14151	2.58134	-1.25047
Vocar.0001s0326	PMT1	protein O-mannosyltransferase	GT39	Constitutive	19.232	28.2541	0.554952
Vocar.0011s0294	PGT1	protein O-glucosyltransferase	GT90	Constitutive	3.48978	2.20356	-0.6633
Vocar.0037s0116	SGT1	serine O-alpha-galactosyltransferase	GT96	Constitutive	12.5918	15.8548	0.332434
Vocar.0002s0555	INVC	beta-1,3-glucuronyltransferase	GT49	Constitutive	3.34496	3.0114	-0.151551
Vocar.0063s0023	INVCL1	beta-1,3-glucuronyltransferase	GT49	Constitutive	9.36798	10.8583	0.212988
Vocar.0079s0012	INVCL2	beta-1,3-glucuronyltransferase	GT49	Constitutive	5.40097	8.87348	0.716282
Vocar.0004s0167	INVCL3	beta-1,3-glucuronyltransferase	GT49	Low confidence	2.65027	7.69276	1.53737
Vocar.0001s0747	INVCL4	beta-1,3-glucuronyltransferase	GT49	Gonidial biased	8.1171	1.81057	-2.16452
Vocar.0001s1732	INVCL5	beta-1,3-glucuronyltransferase	GT49	Low confidence	0.378649	1.2346	1.70511
Vocar.0001s0234	INVCL6	beta-1,3-glucuronyltransferase	GT49	Gonidial biased	4.68913	1.23121	-1.92925
Vocar.0018s0277	INVCL7	beta-1,3-glucuronyltransferase	GT49	Constitutive	0.758417	0.608185	-0.31848
Vocar.0031s0045	INVCL8	beta-1,3-glucuronyltransferase	GT49	Constitutive	0.630979	0.429529	-0.554836
Vocar.0015s0076	INVCL9	beta-1,3-glucuronyltransferase	GT49	Low expression	0.160507	0.115432	-0.475597
Vocar.0033s0118	INVCL10	beta-1,3-glucuronyltransferase	GT49	Gonidial specific	1.18045	0.106635	-3.46858
Vocar.0091s0012	INVCL11	beta-1,3-glucuronyltransferase	GT49	Low confidence	0.173935	0.0909765	-0.934979
Vocar.0005s0410	INVCL12	beta-1,3-glucuronyltransferase	GT49	Low confidence	0.147008	0.0359663	-2.03118
Vocar20009348m.g	INVCL13	beta-1,3-glucuronyltransferase	GT49	Low expression	0.00483816	0.0306654	2.66408
