# Supplementary material for: Cell-Type Transcriptomes of the Multicellular Green Alga Volvox carteri Yield Insights into the Evolutionary Origins of Germ and Somatic Differentiation Programs
Source: G3 (Bethesda). 2017 Dec 5;8(2):531–50. doi: 10.1534/g3.117.300253 (PMC5919742; doi:10.1534/g3.117.300253)
Supplement: Supplementary file 11 [file 531DatasetS9.xlsx]

## Sheet: Sheet1
Dataset S9. Expression of extracellular matrix (ECM) genes.
a Vocar########m.g (v2.0); Vocar.####s#### (v2.1)
b Average RPKM (reads per kilobase of exon model per million mapped reads) across replicates
c log2(SomaticRPKM/GonidiaRPKM)
Label in Figure 8B	VcaLocusIDa	Version1IDs/GenbankIDs	Gene name	Supplemental reference	Cell-type expression pattern	GonidiaRPKMb	SomaticRPKMb	Log2 Expression Ratioc
1	Vocar.0004s0255	104381	phI	60	Somatic specific	29.6416	6058.64	7.67523
2	Vocar.0002s0564	127165	ssgA	60	Somatic specific	1.2797	2340.15	10.8366
3	Vocar.0034s0104	85077; 83859; 77332; 77335; 77338; 107455; 108791	phII; phIII; phV1; phV4; phV5; phV6; phV7	60	Somatic specific	17.1186	922.154	5.75137
4	Vocar.0003s0417	82108	vmp39	60	Somatic specific	3.81419	920.249	7.9145
5	Vocar.0007s0366	104262	vmp1	60	Somatic specific	0.774367	898.141	10.1797
6	Vocar.0016s0064	103843	vmp3	60	Somatic specific	4.25389	712.683	7.38833
7	Vocar.0004s0116	104452	phV11	60	Somatic specific	9.30007	651.935	6.13134
8	Vocar.0004s0369	107649	phV34	60	Somatic specific	0.572698	579.993	9.98405
9	Vocar20003965m.g	77905	phDZ1	60	Somatic specific	0.301282	505.574	10.7126
10	Vocar20010924m.g	59555	phV12	60	Somatic specific	3.71585	412.895	6.79594
11	Vocar.0016s0063	41832; 66400	vmp10; vmp30	60	Somatic specific	3.49006	404.747	6.85762
12	Vocar.0003s0020	106281	phV40	60	Somatic specific	8.21326	299.396	5.18795
13	Vocar.0016s0066	88651; 40166	vmp8; vmp11	60	Somatic specific	1.34126	262.711	7.61375
14	Vocar20010834m.g	90188	phDZ2	60	Somatic specific	0.895988	221.356	7.94868
15	Vocar.0016s0019	AB070343	lsg1	61	Somatic specific	0.192346	196	9.99293
16	Vocar.0012s0271	104131	vmp42	60	Somatic specific	0.382534	139.396	8.50939
17	Vocar.0001s1730	AF058717	cysteine protease/chitin binding protein	62	Somatic specific	0.262378	115.333	8.77995
18	Vocar.0048s0011	67890	phV27	60	Constitutive	173.967	109.367	-0.669643
19	Vocar.0054s0053	60514	vmp22	60	Somatic specific	0.467564	87.0474	7.54049
20	Vocar.0016s0065	103842	vmp9	60	Somatic specific	0.123235	77.2008	9.29107
21	Vocar.0007s0367	127224	vmp37	60	Somatic specific	0.840363	60.7078	6.17473
22	Vocar.0062s0024	84562	vmp2	60	Somatic specific	0.252515	59.6237	7.88337
23	Vocar.0048s0010	67883	phV29	60	Somatic specific	0.0554368	52.2625	9.88071
24	Vocar.0062s0031	69756	vmp19	60	Somatic specific	0.0158839	43.5027	11.4193
25	Vocar.0073s0006	108351; 100178	phV2; phV17	60	Constitutive	77.2996	43.1879	-0.839834
26	Vocar.0001s0355	127225	vmp38	60	Low confidence	11.0251	29.2271	1.40652
27	Vocar.0054s0055	60687	vmp23	60	Somatic specific	0.14853	20.8052	7.13005
28	Vocar.0012s0179	AB070344	lsg2	61; 63	Somatic biased	3.73909	18.9716	2.34308
29	Vocar.0062s0033	60653	vmp25	60	Somatic specific	0.0040352	13.2863	11.685
30	Vocar.0024s0151	94560	phV23	60	Gonidial specific	108.553	12.2588	-3.14652
31	Vocar.0048s0016	77438	phV28	60	Low confidence	4.75448	11.0584	1.21779
32	Vocar.0073s0007	78132	phV16	60	Somatic biased	1.98724	8.21603	2.04767
33	Vocar.0062s0036	41306	vmp24	60	Somatic specific	0.046841	5.82228	6.95767
34	Vocar.0048s0012	107546	phV26	60	Constitutive	8.37367	5.73784	-0.545353
35	Vocar.0018s0041	89832	phV36	60	Somatic specific	0.130492	5.70721	5.45075
36	Vocar.0054s0052	42295; 41341	vmp20; vmp21	60	Somatic specific	0.0122548	5.25545	8.74432
37	Vocar.0094s0001	62107	vmp5	60	Somatic specific	0.00678257	5.03013	9.53455
38	Vocar.0004s0399	AF058716	chitinase	62	Somatic specific	0.106875	4.57176	5.41875
39	Vocar.0015s0198	41348; 56439	vmp34; vmp36	60	Somatic specific	0.204225	3.86405	4.24188
40	Vocar.0004s0117	104451	phV10	60	Somatic specific	0.0273636	2.2826	6.38228
41	Vocar20010839m.g	80812	phV14	60	Somatic specific	0.0314334	1.96564	5.96656
42	Vocar.0037s0030	101266	vmp41	60	Gonidial specific	6.97355	1.3333	-2.38689
43	Vocar.0004s0232	104390	phV32	60	Low confidence	1.96851	0.732552	-1.4261
44	Vocar20000410m.g	82178	vmp26	60	Somatic specific	0.0195786	0.502422	4.68155
45	Vocar.0012s0209	104151	phV31	60	Low confidence	0.999213	0.441014	-1.17997
46	Vocar.0017s0039	94099	vmp7	60	Low confidence	0.0463516	0.400586	3.11142
47	Vocar.0029s0041	42640	phV20	60	Low confidence	0.0711119	0.367887	2.3711
48	Vocar20005440m.g	66578	vmp13	60	Low confidence	1.52204	0.347379	-2.13142
49	Vocar.0024s0217	94616	phV22	60	Constitutive	0.477701	0.310124	-0.623263
50	Vocar.0013s0281	AJ012458	alkaline phosphatase	64	Constitutive	0.314053	0.266373	-0.237557
51	Vocar.0004s0257	80731	phV15	60	Low confidence	0.0352618	0.265479	2.91242
52	Vocar20005537m.g	61971; 127218; 127219	vmp6; vmp16; vmp17	60	Low confidence	0.0478956	0.167249	1.80403
53	Vocar20014982m.g	80872; 90431	phV18; phV21	60	Low expression	0.0706025	0.103527	0.552219
54	Vocar.0039s0020	X80416	Algal-CAM	65	Gonidial specific	41.5163	0.0791252	-9.03532
55	Vocar.0004s0126	104453	phS	60	Low expression	0.0729709	0.0560476	-0.380667
56	Vocar.0027s0177	97824	phV41	60	Gonidial specific	1.86404	0.0549167	-5.08504
57	Vocar.0017s0047	63421	vmp28	60	Low expression	0.0373394	0.0517413	0.470615
58	Vocar.0025s0060	X77214	arylsulfatase	66	Low expression	0.0485528	0.0516308	0.0886774
59	Vocar.0017s0049	94088	vmp27	60	Low expression	0.116312	0.0351054	-1.72823
60	Vocar.0048s0013	67897	phV30	60	Low expression	0.0626591	0.0308256	-1.02339
61	Vocar.0029s0031	90414	phV42	60	Low expression	0.106616	0.021839	-2.28744
62	Vocar.0005s0504	127252	phV35	60	Low expression	0.0328173	0.0189095	-0.795348
63	Vocar20005748m.g	66557	vmp12	60	Low expression	0.0146379	0.0143327	-0.0304006
64	Vocar.0002s0430	55073	phV38	60	Low expression	0.011725	0.0105498	-0.152364
65	Vocar.0033s0185	95611	phV33	60	Low expression	0.107974	0.00503442	-4.42272
66	Vocar.0029s0006	127208; 101351; 127212; 100779	phV24; phV25; phV37; phV39	60	Low expression	0.00434701	0.00425637	-0.0304006
67	Vocar.0027s0164	83768; 67483; 67432	sex1; sex2; sex3	60	Low expression	0.00291469	0.00285392	-0.0304006
