# Supplementary material for: Cell-Type Transcriptomes of the Multicellular Green Alga Volvox carteri Yield Insights into the Evolutionary Origins of Germ and Somatic Differentiation Programs
Source: G3 (Bethesda). 2017 Dec 5;8(2):531–50. doi: 10.1534/g3.117.300253 (PMC5919742; doi:10.1534/g3.117.300253)
Supplement: Supplementary file 12 [file 531DatasetS10.xlsx]

## Sheet: Sheet1
Dataset S10. Expression of autophagy genes.
a Vocar########m.g (v2.0); Vocar.####s#### (v2.1)
b Average RPKM (reads per kilobase of exon model per million mapped reads) across replicates
c log2(SomaticRPKM/GonidiaRPKM)
d query coverage <50% with C.reinhardtii gene model
Gene name	CreLocusID (v5.5)	VcaLocusIDa	Cell-type expression pattern	GonidiaRPKMb	SomaticRPKMb	Log2 Expression Ratioc
ATG8	Cre16.g689650	Vocar.0023s0118	Somatic specific	9.07891	72.3633	2.99467
ATG6	Cre01.g020264	Vocar.0045s0002	Low confidence	4.88854	14.7092	1.58924
ATG4	Cre12.g510100	Vocar.0016s0213	Low confidence	2.59437	6.57692	1.34203
ATG1	Cre09.g391245	Vocar.0056s0002	Somatic biased	1.17001	5.71152	2.28735
ATG3	Cre02.g102350	Vocar.0006s0135	Gonidial biased	14.2857	4.37152	-1.70836
ATG9	Cre09.g391500	Vocar20012904m.g	Constitutive	1.67751	3.31857	0.98424
ATG13	Cre16.g659000	Vocar.0004s0035	Constitutive	1.52278	2.07859	0.448899
ATG18	Cre10.g457550	Vocar.0020s0155	Low confidence	2.68401	1.3783	-0.961497
ATG5	Cre14.g630907	Vocar.0017s0123d	Low confidence	2.49717	0.603318	-2.04931
ATG7	Cre03.g165200	Vocar.0009s0175d	Low confidence	0.301588	0.0289564	-3.38062
